# Supplementary material for: Male recombination map of the autosomal genome in German Holstein
Source: Genet Sel Evol. 2020 Dec 14;52:73. doi: 10.1186/s12711-020-00593-z (PMC7734841; doi:10.1186/s12711-020-00593-z)
Supplement: Supplementary file 2 — Additional file 2: Table S1. Genetic-map coordinates. The table contains the genetic-map coordinates that were estimated from deterministic (cM_deterministic) and likelihood-based (cM_likelihood) approaches in Holstein cattle. Marker physical coordinates (Mbp_position) are based on the ARS-UCD1.2 genome assembly. Furthermore, recrate_adjacent_deterministic denotes the recombination rate between adjacent markers based on the deterministic approach. [file 12711_2020_593_MOESM2_ESM.xlsx]

## Sheet: tab.all
Chr	Name	Mbp_position	cM_likelihood	cM_deterministic	recrate_adjacent_deterministic	Mbp_inter_marker_distance
1	ARS-BFGL-NGS-16466	0.90781	0	0	0	NA
1	ARS-BFGL-NGS-105096	0.99306	5.35461e-17	0.000913454	9.13454e-06	0.08525
1	Hapmap34944-BES1_Contig627_1906	1.03256	9.89872e-17	0.00318736	2.27391e-05	0.0395
1	BTA-07251-no-rs	1.0735	1.2213e-16	0.00701422	3.82686e-05	0.04094
1	ARS-BFGL-NGS-98142	1.11039	0.364294	0.0232883	0.000162741	0.03689
1	Hapmap53946-rs29015852	1.15076	0.364294	0.0344659	0.000111776	0.04037
1	ARS-BFGL-NGS-114208	1.16705	0.364294	0.043741	9.27505e-05	0.01629
1	ARS-BFGL-NGS-51647	1.37532	0.53081	0.0543261	0.000105852	0.20827
1	ARS-BFGL-BAC-32770	1.56654	0.614658	0.0649113	0.000105852	0.19122
1	ARS-BFGL-NGS-65067	1.60494	0.614658	0.0756644	0.000107531	0.0384
1	ARS-BFGL-BAC-32722	1.65066	0.695693	0.0883182	0.000126538	0.04572
1	ARS-BFGL-BAC-34682	1.67189	0.695693	0.100972	0.000126538	0.02123
1	ARS-BFGL-NGS-3964	1.69563	0.755449	0.113626	0.000126538	0.02374
1	ARS-BFGL-NGS-98203	1.73055	0.881403	0.12628	0.000126538	0.03492
1	ARS-BFGL-NGS-59105	1.76081	0.895606	0.136089	9.80955e-05	0.03026
1	ARS-BFGL-BAC-2376	1.83478	0.895606	0.145878	9.78856e-05	0.07397
1	ARS-BFGL-BAC-31722	1.90974	0.895606	0.156157	0.000102791	0.07496
1	BTA-49284-no-rs	1.92966	0.895606	0.166436	0.000102791	0.01992
1	ARS-BFGL-BAC-6557	1.95453	0.895606	0.176362	9.92616e-05	0.02487
1	ARS-BFGL-BAC-7196	1.98473	0.895606	0.186288	9.92616e-05	0.0302
1	ARS-BFGL-BAC-12931	2.00887	0.895606	0.196215	9.92616e-05	0.02414
1	ARS-BFGL-BAC-649	2.03267	0.895606	0.206168	9.95295e-05	0.0238
1	ARS-BFGL-BAC-14857	2.05854	1.04492	0.242392	0.000362246	0.02587
1	Hapmap53766-ss46526150	2.08214	1.04492	0.278183	0.000357904	0.0236
1	ARS-BFGL-NGS-115971	2.1078	1.04492	0.317104	0.000389213	0.02566
1	ARS-BFGL-NGS-62826	2.15869	1.34862	0.361175	0.000440707	0.05089
1	BTA-39394-no-rs	2.23549	1.34862	0.405245	0.000440707	0.0768
1	ARS-BFGL-NGS-109301	2.26561	1.34862	0.449344	0.000440984	0.03012
1	ARS-BFGL-NGS-105306	2.30513	1.34862	0.493442	0.000440984	0.03952
1	ARS-BFGL-NGS-87636	2.32788	1.36568	0.539263	0.000458213	0.02275
1	ARS-BFGL-NGS-39992	2.39178	1.47821	0.584702	0.00045439	0.0639
1	ARS-BFGL-BAC-13059	2.48269	1.84088	0.62998	0.000452778	0.09091
1	ARS-BFGL-BAC-14930	2.50529	1.84088	0.675258	0.000452778	0.0226
1	ARS-BFGL-NGS-11433	2.5741	1.84088	0.720536	0.000452778	0.06881
1	ARS-BFGL-NGS-25183	2.61715	1.84088	0.752847	0.000323108	0.04305
1	ARS-BFGL-NGS-76349	2.64152	1.84088	0.77672	0.000238734	0.02437
1	ARS-BFGL-BAC-7317	2.70366	1.84088	0.800593	0.000238734	0.06214
1	ARS-BFGL-NGS-29653	2.76916	1.84088	0.824074	0.00023481	0.0655
1	BTA-120704-no-rs	2.84868	1.84088	0.846089	0.000220142	0.07952
1	ARS-BFGL-NGS-85297	2.93133	1.84088	0.868219	0.000221305	0.08265
1	ARS-BFGL-NGS-16727	3.01091	1.84088	0.890441	0.000222217	0.07958
1	ARS-BFGL-NGS-115671	3.03343	1.85102	0.912142	0.000217015	0.02252
1	ARS-BFGL-NGS-71085	3.11415	1.85102	0.941392	0.000292497	0.08072
1	ARS-BFGL-NGS-21352	3.13541	2.00425	0.970591	0.00029199	0.02126
1	ARS-BFGL-NGS-103391	3.18269	2.00425	1.00012	0.000295305	0.04728
1	ARS-BFGL-NGS-22858	3.24514	2.0222	1.02992	0.000297939	0.06245
1	ARS-BFGL-NGS-17308	3.27137	2.05428	1.0606	0.000306853	0.02623
1	ARS-BFGL-NGS-92033	3.30327	2.427	1.09439	0.000337892	0.0319
1	ARS-BFGL-NGS-89044	3.36562	2.427	1.12818	0.000337892	0.06235
1	ARS-BFGL-NGS-79093	3.39695	2.427	1.16197	0.000337892	0.03133
1	ARS-BFGL-NGS-58892	3.43454	2.50299	1.19576	0.000337892	0.03759
1	ARS-BFGL-NGS-98287	3.47032	2.50299	1.23145	0.000356876	0.03578
1	BTB-00001612	3.49222	2.76922	1.27081	0.000393605	0.0219
1	Hapmap53592-rs29009975	3.5203	2.92625	1.31008	0.000392729	0.02808
1	ARS-BFGL-NGS-15775	3.56029	2.92625	1.34935	0.000392729	0.03999
1	ARS-BFGL-NGS-59192	3.59989	2.93886	1.38862	0.000392729	0.0396
1	ARS-BFGL-NGS-101618	3.62161	2.93886	1.4279	0.000392729	0.02172
1	BTB-00001299	3.65366	2.96778	1.46717	0.000392729	0.03205
1	ARS-BFGL-NGS-37412	3.68777	2.96778	1.52469	0.000575221	0.03411
1	ARS-BFGL-NGS-16784	3.72164	3.02391	1.57886	0.000541627	0.03387
1	BTB-02081949	3.79002	3.11779	1.63302	0.000541627	0.06838
1	BTB-00001074	3.82676	3.12634	1.66444	0.00031427	0.03674
1	ARS-BFGL-NGS-43924	3.8595	3.14146	1.71374	0.000492918	0.03274
1	ARS-BFGL-NGS-30999	3.90803	3.14146	1.78163	0.000678966	0.04853
1	Hapmap57114-rs29012843	3.95874	3.19451	1.83903	0.000573941	0.05071
1	ARS-USMARC-Parent-DQ381153-rs29012842	3.95887	3.19451	1.87583	0.000368043	0.00013
1	ARS-BFGL-NGS-37505	4.00496	3.19451	1.91394	0.000381041	0.04609
1	ARS-BFGL-NGS-107481	4.05217	3.19451	1.95204	0.000381041	0.04721
1	ARS-BFGL-NGS-108686	4.0864	3.19451	1.99015	0.00038108	0.03423
1	BTA-31687-no-rs	4.11336	3.19451	2.02826	0.00038108	0.02696
1	ARS-BFGL-NGS-36096	4.14233	3.19451	2.07008	0.000418209	0.02897
1	BTA-32603-no-rs	4.16813	3.19451	2.10525	0.000351723	0.0258
1	ARS-BFGL-NGS-109014	4.20415	3.34272	2.14041	0.000351628	0.03602
1	ARS-BFGL-NGS-69957	4.25005	3.34272	2.17557	0.000351628	0.0459
1	ARS-BFGL-NGS-43005	4.27607	3.34272	2.21507	0.000394916	0.02602
1	Hapmap59750-rs29024375	4.30921	3.4545	2.25508	0.000400143	0.03314
1	BTB-00002335	4.33525	3.50771	2.29943	0.000443454	0.02604
1	ARS-BFGL-NGS-107287	4.35749	3.50771	2.34377	0.000443454	0.02224
1	Hapmap42514-BTA-33574	4.39494	3.50771	2.38812	0.000443454	0.03745
1	ARS-BFGL-NGS-81011	4.49401	3.59142	2.43246	0.000443454	0.09907
1	BTB-00003162	4.54736	3.66164	2.47715	0.000446835	0.05335
1	BTB-00003073	4.57452	3.67361	2.52183	0.000446835	0.02716
1	BTB-00002966	4.61515	3.71987	2.56621	0.000443782	0.04063
1	ARS-BFGL-BAC-15173	4.65531	3.71987	2.61076	0.000445479	0.04016
1	BTB-00002874	4.69986	3.76282	2.6553	0.000445479	0.04455
1	BTA-34568-no-rs	4.72997	3.91455	2.69985	0.000445479	0.03011
1	Hapmap42913-BTA-33619	4.75297	3.92776	2.74015	0.000402942	0.023
1	BTA-33606-no-rs	4.77767	3.92776	2.77132	0.000311746	0.0247
1	BTB-00002687	4.80497	3.92776	2.81098	0.000396563	0.0273
1	BTB-01747944	4.9826	3.95404	2.85063	0.000396563	0.17763
1	BTB-01991572	4.99112	3.95404	2.89029	0.000396563	0.00852
1	BTB-02105769	5.01208	4.09903	2.92994	0.000396563	0.02096
1	ARS-BFGL-NGS-65157	5.04496	4.09903	2.98871	0.000587682	0.03288
1	BTB-01996267	5.14793	4.09903	3.04823	0.000595167	0.10297
1	Hapmap38555-BTA-101264	5.33882	4.35394	3.10776	0.000595347	0.19089
1	BTB-01160486	5.38471	4.35394	3.16752	0.000597579	0.04589
1	Hapmap60540-rs29021339	5.46217	4.36834	3.22749	0.000599673	0.07746
1	BTB-01160333	5.49011	4.36834	3.27469	0.000472032	0.02794
1	Hapmap60652-rs29022048	5.51923	4.44667	3.3219	0.000472032	0.02912
1	BTB-01160178	5.56225	4.62784	3.38023	0.000583309	0.04302
1	ARS-BFGL-NGS-111125	5.64465	4.92302	3.43856	0.000583309	0.0824
1	BTB-01160026	5.66814	4.93968	3.49754	0.000589867	0.02349
1	BTB-01159977	5.6921	4.99369	3.55394	0.000563925	0.02396
1	BTB-01159966	5.72095	5.1013	3.61033	0.000563925	0.02885
1	Hapmap44178-BTA-101248	5.74533	5.1013	3.66672	0.000563925	0.02438
1	ARS-BFGL-NGS-114983	5.7688	5.22097	3.72311	0.000563925	0.02347
1	BTB-01728863	5.90963	5.3432	3.78136	0.000582443	0.14083
1	BTB-00003983	5.94583	5.62486	3.84445	0.000630895	0.0362
1	ARS-BFGL-NGS-100349	5.98502	5.62486	3.90754	0.000630895	0.03919
1	BTA-123503-no-rs	6.01644	5.72197	3.9708	0.000632654	0.03142
1	BTA-122021-no-rs	6.03853	5.72197	4.02988	0.000590741	0.02209
1	BTB-00003770	6.06252	5.72197	4.09036	0.00060487	0.02399
1	BTB-00003715	6.09266	6.08633	4.16326	0.000729005	0.03014
1	Hapmap38892-BTA-36614	6.16099	6.11181	4.23633	0.000730701	0.06833
1	BTB-00003652	6.18419	6.1174	4.30941	0.000730701	0.0232
1	BTA-120711-no-rs	6.20565	6.14079	4.38245	0.000730492	0.02146
1	BTA-36594-no-rs	6.23247	6.38921	4.45495	0.000724921	0.02682
1	BTA-35637-no-rs	6.27438	6.38921	4.52744	0.000724921	0.04191
1	ARS-BFGL-NGS-115182	6.31338	6.38921	4.6198	0.000923612	0.039
1	BTA-35598-no-rs	6.37533	6.38921	4.73429	0.00114488	0.06195
1	Hapmap58931-rs29010773	6.40493	6.39139	4.84878	0.00114488	0.0296
1	BTA-15152-rs29026517	6.44009	6.55661	4.96326	0.00114488	0.03516
1	Hapmap36132-SCAFFOLD45728_8109	6.56861	6.74232	5.07775	0.00114488	0.12852
1	ARS-BFGL-NGS-113844	6.5987	6.78549	5.24804	0.00170287	0.03009
1	ARS-BFGL-NGS-28832	6.62456	6.78549	5.34633	0.000982904	0.02586
1	BTB-01489336	6.65613	6.78549	5.46056	0.00114232	0.03157
1	ARS-BFGL-NGS-115389	6.68334	6.92021	5.57493	0.00114369	0.02721
1	BTB-01489466	6.74066	6.92021	5.81012	0.00235191	0.05732
1	Hapmap56173-ss46526166	6.81315	7.12823	6.05279	0.00242666	0.07249
1	Hapmap51901-BTA-42438	6.84478	7.14819	6.10547	0.000526794	0.03163
1	BTA-43315-no-rs	6.91076	7.2064	6.15846	0.00052993	0.06598
1	ARS-BFGL-NGS-109057	6.96346	7.33083	6.2051	0.000466405	0.0527
1	ARS-BFGL-NGS-41525	7.02217	7.39889	6.25167	0.000465664	0.05871
1	Hapmap34831-BES10_Contig712_1090	7.07112	7.66899	6.29913	0.000474625	0.04895
1	UA-IFASA-8265	7.13119	7.66899	6.34634	0.000472143	0.06007
1	BTA-44295-no-rs	7.16462	7.66899	6.39195	0.000456079	0.03343
1	BTA-44308-no-rs	7.2024	7.66899	6.43873	0.000467774	0.03778
1	BTA-45181-no-rs	7.26025	7.75189	6.48958	0.000508491	0.05785
1	BTA-45221-no-rs	7.31118	7.75189	6.54289	0.000533107	0.05093
1	Hapmap39203-BTA-46163	7.42455	8.10388	6.60458	0.000616915	0.11337
1	ARS-BFGL-NGS-96381	7.44933	8.10388	6.66627	0.000616915	0.02478
1	BTA-46228-no-rs	7.48483	8.23366	6.72686	0.00060592	0.0355
1	BTA-47159-no-rs	7.5699	8.35233	6.78926	0.000623943	0.08507
1	BTA-16441-no-rs	7.61638	8.35233	6.85196	0.000627013	0.04648
1	ARS-BFGL-NGS-62077	7.63824	8.66764	6.91495	0.000629867	0.02186
1	ARS-BFGL-NGS-38621	7.8086	8.66764	6.97793	0.000629867	0.17036
1	ARS-BFGL-NGS-103833	7.85618	8.66764	7.04092	0.000629867	0.04758
1	Hapmap44081-BTA-48210	7.89344	8.66764	7.10736	0.000664366	0.03726
1	ARS-BFGL-NGS-114174	7.93996	8.66764	7.17379	0.000664366	0.04652
1	BTA-48234-no-rs	7.96624	8.80605	7.25594	0.000821474	0.02628
1	BTA-29644-no-rs	8.00085	8.80605	7.33821	0.000822741	0.03461
1	Hapmap48967-BTA-97940	8.07589	8.81927	7.41505	0.000768367	0.07504
1	BTB-01493780	8.12246	8.81927	7.49896	0.000839087	0.04657
1	Hapmap48369-BTA-50306	8.21911	8.91443	7.5828	0.000838411	0.09665
1	BTA-50285-no-rs	8.26138	8.91443	7.66674	0.000839434	0.04227
1	Hapmap41255-BTA-40460	8.29803	9.04075	7.75052	0.000837731	0.03665
1	BTA-114657-no-rs	8.32056	9.04075	7.83801	0.00087491	0.02253
1	ARS-BFGL-NGS-116504	8.34726	9.17985	7.9255	0.000874903	0.0267
1	BTA-114662-no-rs	8.37464	9.18235	8.01728	0.000917803	0.02738
1	BTB-02037768	8.4974	9.2679	8.10926	0.000919823	0.12276
1	ARS-BFGL-NGS-105113	8.53453	9.39276	8.20354	0.000942765	0.03713
1	ARS-BFGL-NGS-44292	8.64566	9.4465	8.29004	0.000865045	0.11113
1	ARS-BFGL-BAC-32146	8.72335	9.65553	8.37391	0.000838709	0.07769
1	Hapmap42827-BTA-116887	8.73895	9.65553	8.43056	0.000566456	0.0156
1	BTA-116886-no-rs	8.76008	9.65553	8.5027	0.000721428	0.02113
1	ARS-BFGL-NGS-109383	8.80812	9.76465	8.57484	0.000721428	0.04804
1	ARS-BFGL-NGS-119108	8.9372	9.89469	8.64699	0.000721428	0.12908
1	BTA-94232-no-rs	9.00936	10.1688	8.71927	0.000722844	0.07216
1	ARS-BFGL-BAC-27364	9.06974	10.3075	8.812	0.000927274	0.06038
1	BTA-120428-no-rs	9.15157	10.3819	8.90453	0.000925342	0.08183
1	Hapmap49483-BTA-120432	9.25973	10.5538	9.02347	0.0011894	0.10816
1	Hapmap59566-rs29024165	9.46721	10.7565	9.14418	0.00120707	0.20748
1	BTA-120430-no-rs	9.52353	10.7944	9.26496	0.00120778	0.05632
1	Hapmap58026-ss46526282	9.59201	11.1023	9.41966	0.00154703	0.06848
1	Hapmap52559-rs29015773	9.62527	11.1623	9.52407	0.00104414	0.03326
1	ARS-BFGL-NGS-118398	9.64662	11.1655	9.60166	0.000775907	0.02135
1	ARS-BFGL-NGS-40533	9.69922	11.319	9.69026	0.00088594	0.0526
1	ARS-BFGL-NGS-14644	9.74131	11.3226	9.77885	0.00088594	0.04209
1	Hapmap39995-BTA-39516	9.94811	11.5488	9.86746	0.000886075	0.2068
1	Hapmap50953-BTA-39491	10.0001	11.5547	9.95624	0.000887791	0.05199
1	BTA-38496-no-rs	10.0291	11.6674	10.0264	0.000701858	0.029
1	ARS-BFGL-NGS-41048	10.1085	11.7617	10.1116	0.000851776	0.0794
1	ARS-BFGL-NGS-113570	10.2254	11.9384	10.1969	0.000853158	0.1169
1	Hapmap54975-rs29019203	10.2612	11.9814	10.2825	0.000856255	0.0358
1	Hapmap49138-BTA-37549	10.3912	12.1294	10.3727	0.000901854	0.13
1	Hapmap38504-BTA-51402	10.422	12.1491	10.4652	0.000925197	0.0308
1	UA-IFASA-5979	10.4751	12.264	10.558	0.000927925	0.0531
1	ARS-BFGL-NGS-548	10.5231	12.3005	10.6499	0.000918291	0.048
1	ARS-BFGL-NGS-43310	10.5635	12.3353	10.7415	0.000916681	0.0404
1	ARS-BFGL-NGS-1296	10.5657	12.3353	10.834	0.00092448	0.0022
1	Hapmap38887-BTA-22281	10.6052	12.3353	10.9262	0.000922228	0.0395
1	Hapmap57724-rs29022825	10.6792	12.4742	11.0367	0.00110501	0.074
1	Hapmap44892-BTA-50337	10.7247	12.4742	11.1301	0.000934165	0.0455
1	BTA-50328-no-rs	10.7475	12.4742	11.2139	0.000838164	0.0228
1	ARS-BFGL-NGS-108684	10.7715	12.4742	11.2897	0.000757528	0.024
1	Hapmap25334-BTA-160518	10.8944	12.4742	11.3581	0.000683948	0.1229
1	Hapmap51416-BTA-19350	10.9608	12.4742	11.4247	0.000665604	0.0664
1	ARS-BFGL-NGS-113551	11.0333	12.4742	11.4912	0.000665604	0.0725
1	ARS-BFGL-NGS-113751	11.0928	13.0357	11.5578	0.000665604	0.0595
1	BTA-122626-no-rs	11.2676	13.6857	11.6244	0.000666131	0.1748
1	Hapmap60823-rs29019235	11.341	13.6857	11.691	0.000666131	0.0734
1	ARS-BFGL-NGS-36767	11.4008	13.6857	11.7576	0.000666131	0.0598
1	Hapmap40304-BTA-17131	11.4723	13.6857	11.8276	0.000699598	0.0715
1	ARS-BFGL-NGS-84168	11.5503	13.6857	11.8966	0.000690428	0.078
1	Hapmap38737-BTA-22640	11.6479	13.6857	11.9668	0.000702106	0.0976
1	Hapmap54322-rs29009637	11.777	13.6857	12.037	0.000702106	0.1291
1	Hapmap43814-BTA-22629	11.8408	13.8265	12.1074	0.000703808	0.0638
1	Hapmap55642-rs29027263	11.9937	13.8265	12.1779	0.000704341	0.1529
1	BTA-29334-no-rs	12.0135	14.0239	12.2395	0.000616701	0.0198
1	Hapmap50731-BTA-55344	12.217	14.0239	12.3012	0.000617262	0.2035
1	BTA-55326-no-rs	12.2488	14.1922	12.363	0.000617067	0.0318
1	ARS-BFGL-NGS-115663	12.3549	14.2764	12.4231	0.000601796	0.1061
1	ARS-BFGL-BAC-13575	12.3785	14.2764	12.4833	0.000601796	0.0236
1	BTA-54331-no-rs	12.4304	14.3708	12.5597	0.000764184	0.0519
1	Hapmap55464-rs29015665	12.476	14.6573	12.6361	0.000764184	0.0456
1	BTA-54318-no-rs	12.4979	14.6573	12.7101	0.000739668	0.0219
1	BTB-00005637	12.7799	14.6573	12.7942	0.000840558	0.282
1	BTB-00005611	12.8035	14.7121	12.8782	0.000840558	0.0236
1	ARS-BFGL-NGS-28701	12.8313	14.7628	12.9707	0.000924862	0.0278
1	ARS-BFGL-BAC-14244	12.9503	14.9076	13.0632	0.000924862	0.119
1	Hapmap60346-rs29019231	12.9882	14.9076	13.1263	0.000631274	0.0379
1	Hapmap38791-BTA-89194	13.1778	15.1886	13.2045	0.00078181	0.1896
1	ARS-BFGL-BAC-11044	13.3954	15.1886	13.2827	0.00078181	0.2176
1	ARS-BFGL-BAC-685	13.5758	15.3964	13.3598	0.000771282	0.1804
1	BTA-93452-no-rs	13.598	15.4501	13.4369	0.000771282	0.0222
1	Hapmap24222-BTA-88936	13.6653	15.6122	13.5141	0.000771282	0.0673
1	ARS-BFGL-BAC-673	13.7935	15.6122	13.5953	0.000812065	0.1282
1	ARS-BFGL-NGS-21333	13.8775	15.7076	13.6765	0.000812065	0.084
1	BTA-89311-no-rs	13.9495	15.7076	13.7578	0.000813079	0.072
1	Hapmap38049-BTA-104527	14.0358	15.7076	13.839	0.000812038	0.0863
1	BTA-103292-no-rs	14.5334	16.4826	13.9208	0.000818193	0.4976
1	ARS-BFGL-NGS-26402	14.5797	16.4826	14.0028	0.000819557	0.0463
1	Hapmap24335-BTA-127763	14.6167	16.4826	14.0847	0.000819557	0.037
1	ARS-BFGL-BAC-14883	14.655	16.4826	14.1932	0.00108467	0.0383
1	ARS-BFGL-NGS-104754	14.8129	16.7913	14.3021	0.00108896	0.1579
1	Hapmap52363-rs29013338	14.9671	16.8353	14.3695	0.000674128	0.1542
1	ARS-BFGL-NGS-27558	14.9883	16.8353	14.4197	0.000501712	0.0212
1	ARS-BFGL-NGS-107530	15.0173	16.8879	14.4748	0.000551152	0.029
1	BTB-01807638	15.0495	16.9899	14.5409	0.000660842	0.0322
1	BTA-28028-no-rs	15.0925	17.0166	14.6086	0.000677183	0.043
1	BTB-00502293	15.1262	17.0166	14.6764	0.000677951	0.0337
1	BTB-00502247	15.1654	17.0166	14.7455	0.000691421	0.0392
1	BTB-00502081	15.2012	17.1299	14.8129	0.000673244	0.0358
1	BTA-97382-no-rs	15.241	17.1299	14.8802	0.000673244	0.0398
1	Hapmap51685-BTA-113867	15.4085	17.1299	14.9545	0.000743179	0.1675
1	Hapmap50227-BTA-113868	15.441	17.1634	15.0359	0.000814057	0.0325
1	BTB-01224765	15.4927	17.2554	15.0982	0.000623336	0.0517
1	ARS-BFGL-NGS-78179	15.5742	17.2554	15.1621	0.000638974	0.0815
1	ARS-BFGL-NGS-102441	15.5928	17.2554	15.2287	0.000665367	0.0186
1	ARS-BFGL-BAC-13008	15.6123	17.3187	15.2949	0.000662215	0.0195
1	BTB-01225182	15.6306	17.3798	15.36	0.000651063	0.0183
1	BTA-113886-no-rs	15.6433	17.3798	15.4251	0.000651063	0.0127
1	BTA-113888-no-rs	15.6699	17.4147	15.5033	0.00078223	0.0266
1	Hapmap58809-rs29017514	16.0441	17.6056	15.5812	0.000778842	0.3742
1	BTB-01193581	16.1149	17.8148	15.6593	0.000780906	0.0708
1	BTB-00569345	16.1557	17.8148	15.7243	0.000649926	0.0408
1	ARS-BFGL-NGS-95377	16.187	17.9699	15.7922	0.000679487	0.0313
1	BTB-01193494	16.265	17.9887	15.8416	0.000493647	0.078
1	ARS-BFGL-NGS-109692	16.3062	17.9887	15.8976	0.000559539	0.0412
1	Hapmap41782-BTA-16216	16.363	17.9887	15.9535	0.000559539	0.0568
1	BTB-01999110	16.403	18.0543	16.0095	0.000559539	0.04
1	ARS-BFGL-NGS-32422	16.4473	18.09	16.0658	0.000563382	0.0443
1	BTA-110801-no-rs	16.6042	18.1768	16.1409	0.000750578	0.1569
1	BTB-01650452	16.6297	18.2212	16.2166	0.000757414	0.0255
1	Hapmap50624-BTA-22932	16.6547	18.2657	16.2923	0.000757414	0.025
1	BTB-01919348	16.7052	18.2657	16.3681	0.000757414	0.0505
1	BTB-01084253	16.7545	18.3049	16.4438	0.000757414	0.0493
1	ARS-BFGL-NGS-41853	16.845	18.3342	16.5196	0.000757414	0.0905
1	BTB-01084177	16.9428	18.4306	16.6003	0.00080754	0.0978
1	BTB-01083987	16.9674	18.4912	16.6711	0.000707964	0.0246
1	Hapmap51162-BTA-118728	16.9932	18.5524	16.7469	0.000758002	0.0258
1	ARS-BFGL-NGS-22727	17.0414	18.5524	16.815	0.000680778	0.0482
1	BTB-01872049	17.1057	18.5842	16.8908	0.000758339	0.0643
1	BTA-118719-no-rs	17.1928	18.5842	16.9627	0.000719119	0.0871
1	Hapmap60239-rs29019581	17.2358	18.5842	17.012	0.000492724	0.043
1	Hapmap39625-BTA-118605	17.2636	18.6478	17.0723	0.000602996	0.0278
1	BTB-00757818	17.3505	18.7808	17.137	0.00064692	0.0869
1	BTB-00757888	17.4415	18.7808	17.1987	0.000616813	0.091
1	ARS-BFGL-NGS-51809	17.4813	18.7808	17.2468	0.000481223	0.0398
1	BTA-118731-no-rs	17.5139	18.8576	17.2987	0.000518619	0.0326
1	Hapmap55434-rs29009793	17.5377	18.8576	17.3446	0.000459209	0.0238
1	ARS-BFGL-BAC-11101	17.5668	18.858	17.3905	0.000459209	0.0291
1	Hapmap44195-BTA-112008	17.6364	19.1541	17.4371	0.000465605	0.0696
1	Hapmap54349-rs29011587	17.6723	19.2114	17.4836	0.000465605	0.0359
1	Hapmap48613-BTA-112066	17.8066	19.2282	17.5302	0.000465605	0.1343
1	BTA-20344-no-rs	17.8393	19.2341	17.5768	0.000465937	0.0327
1	ARS-BFGL-NGS-112632	17.9337	19.2843	17.6234	0.000465937	0.0944
1	BTB-00005987	17.9574	19.2843	17.6813	0.000578652	0.0237
1	Hapmap44269-BTA-67047	18.0137	19.3469	17.7427	0.000614941	0.0563
1	ARS-BFGL-NGS-104769	18.1503	19.3904	17.8052	0.000624324	0.1366
1	ARS-BFGL-NGS-26632	18.2999	19.4603	17.8688	0.000636603	0.1496
1	BTB-00006408	18.3781	19.4759	17.9351	0.000662589	0.0782
1	Hapmap28603-BTA-123758	18.4397	19.5314	18.0014	0.000662589	0.0616
1	ARS-BFGL-NGS-99611	18.5123	19.7141	18.0676	0.000662589	0.0726
1	BTB-01511592	18.538	19.7425	18.1152	0.000475359	0.0257
1	BTB-01511655	18.5615	19.7425	18.1653	0.000501209	0.0235
1	BTB-01511695	18.6085	19.7425	18.2154	0.000501209	0.047
1	BTB-01511764	18.6401	19.7425	18.2636	0.00048245	0.0316
1	BTB-01931918	18.6791	19.7425	18.3084	0.000448035	0.039
1	Hapmap60697-rs29009870	18.6927	19.7425	18.371	0.000626031	0.0136
1	Hapmap50395-BTA-57301	18.7355	19.8587	18.4336	0.000626031	0.0428
1	BTA-06080-no-rs	18.7585	19.9703	18.4973	0.000636601	0.023
1	Hapmap33466-BTA-107178	18.7891	19.9703	18.5627	0.000653771	0.0306
1	Hapmap33221-BTA-149880	18.8574	19.9703	18.6281	0.000653919	0.0683
1	BTB-01342789	19.0168	20.1145	18.6935	0.000653919	0.1594
1	Hapmap47551-BTA-25902	19.0864	20.1427	18.7647	0.000711923	0.0696
1	BTA-120923-no-rs	19.1617	20.2732	18.8185	0.000538182	0.0753
1	BTA-26174-no-rs	19.2323	20.2732	18.8752	0.000567415	0.0706
1	ARS-BFGL-NGS-111605	19.2669	20.2732	18.9438	0.000685788	0.0346
1	ARS-BFGL-BAC-6686	19.3404	20.2732	19.0092	0.000654173	0.0735
1	ARS-BFGL-NGS-94650	19.4179	20.4336	19.0756	0.000663655	0.0775
1	ARS-BFGL-NGS-7429	19.4556	20.4336	19.1419	0.000663655	0.0377
1	BTA-39405-no-rs	19.486	20.5368	19.2082	0.000662674	0.0304
1	ARS-BFGL-NGS-1416	19.6509	20.7426	19.2731	0.000648624	0.1649
1	ARS-BFGL-NGS-29732	19.6911	20.7426	19.3066	0.000335482	0.0402
1	BTA-109550-no-rs	19.8298	20.7646	19.352	0.000453258	0.1387
1	Hapmap38278-BTA-104803	19.9387	20.9176	19.3973	0.000453942	0.1089
1	BTA-119061-no-rs	20.1	21.109	19.4427	0.000453942	0.1613
1	BTA-39399-no-rs	20.1491	21.1223	19.4881	0.000453942	0.0491
1	UA-IFASA-3994	20.1753	21.123	19.5332	0.000451095	0.0262
1	ARS-BFGL-BAC-11761	20.2172	21.123	19.5784	0.000451095	0.0419
1	Hapmap43257-BTA-39396	20.2504	21.1311	19.6235	0.000451683	0.0332
1	ARS-BFGL-BAC-11750	20.2858	21.1341	19.6618	0.000382546	0.0354
1	Hapmap51222-BTA-39456	20.3126	21.5157	19.7041	0.000422838	0.0268
1	ARS-BFGL-NGS-34218	20.3365	21.5157	19.7507	0.000466825	0.0239
1	Hapmap51978-BTA-39455	20.3621	21.5227	19.8167	0.000660015	0.0256
1	BTA-39450-no-rs	20.5607	21.7183	19.9026	0.000858557	0.1986
1	ARS-BFGL-NGS-116430	20.5889	21.7965	19.9852	0.000825549	0.0282
1	Hapmap49594-BTA-39447	20.6679	21.8336	20.062	0.000768884	0.079
1	ARS-BFGL-BAC-15578	20.6948	22.0436	20.1389	0.000768342	0.0269
1	ARS-BFGL-NGS-10334	20.7163	22.0436	20.2157	0.000768342	0.0215
1	BTA-39438-no-rs	20.7992	22.131	20.3025	0.000867943	0.0829
1	Hapmap28298-BTA-123775	20.8452	22.2131	20.3893	0.000867943	0.046
1	Hapmap28872-BTA-162555	20.9218	22.3976	20.4672	0.000779342	0.0766
1	Hapmap52794-rs29023743	21.006	22.3976	20.5453	0.000780439	0.0842
1	Hapmap54489-rs29018413	21.0965	22.4662	20.6332	0.000879231	0.0905
1	Hapmap60044-rs29010295	21.1368	22.5771	20.7211	0.000879231	0.0403
1	Hapmap26189-BTA-157760	21.1783	22.5771	20.8024	0.000812316	0.0415
1	ARS-BFGL-NGS-68915	21.1992	22.5771	20.8836	0.000812316	0.0209
1	UA-IFASA-1500	21.2775	22.5795	20.9365	0.000529301	0.0783
1	UA-IFASA-9700	21.3106	22.6106	21.0303	0.000937814	0.0331
1	Hapmap39987-BTA-25749	21.3589	22.6581	21.1268	0.000965236	0.0483
1	ARS-BFGL-NGS-41203	21.4573	22.7126	21.1846	0.000577523	0.0984
1	Hapmap49929-BTA-24619	21.5335	22.7126	21.238	0.000533958	0.0762
1	ARS-BFGL-NGS-100534	21.6466	22.7372	21.2992	0.000612486	0.1131
1	Hapmap53902-rs29027390	21.7252	22.7372	21.3612	0.000620127	0.0786
1	BTB-01332122	21.7642	22.7372	21.4249	0.000637125	0.039
1	BTB-01210202	21.8288	22.7372	21.4821	0.000571503	0.0646
1	BTB-01210232	21.9279	22.993	21.5392	0.000571503	0.0991
1	BTB-01116126	22.0703	22.993	21.5964	0.000571503	0.1424
1	BTB-01116136	22.0968	23.2436	21.6535	0.000571503	0.0265
1	Hapmap42716-BTA-88423	22.1253	23.2667	21.7107	0.000571503	0.0285
1	BTB-01116164	22.1528	23.2667	21.7678	0.000571503	0.0275
1	DPI-50	22.1895	23.2667	21.825	0.000571503	0.0367
1	BTB-01897472	22.2102	23.2667	21.8597	0.00034689	0.0207
1	BTA-07140-rs29026807	22.2678	23.3207	21.9029	0.000432525	0.0576
1	ARS-BFGL-NGS-51361	22.3599	23.3965	21.9462	0.000432525	0.0921
1	ARS-BFGL-BAC-15637	22.4214	23.3965	21.9904	0.00044237	0.0615
1	UA-IFASA-9053	22.4597	23.3965	22.0347	0.00044237	0.0383
1	Hapmap26157-BTA-148092	22.4864	23.3965	22.0789	0.00044237	0.0267
1	ARS-BFGL-NGS-117957	22.5255	23.3965	22.1231	0.00044237	0.0391
1	BTB-00010729	22.5687	23.3965	22.1727	0.000495522	0.0432
1	BTA-59229-no-rs	22.6048	23.4135	22.2222	0.000495522	0.0361
1	BTB-00010930	22.6425	23.4135	22.2718	0.000495522	0.0377
1	ARS-BFGL-NGS-118519	22.681	23.5379	22.3213	0.000495522	0.0385
1	Hapmap58795-rs29016849	22.8807	23.6904	22.3862	0.000648801	0.1997
1	BTA-120720-no-rs	22.901	23.6904	22.4386	0.000523242	0.0203
1	BTB-00011076	23.0014	23.7112	22.5127	0.000741563	0.1004
1	BTB-01668820	23.085	23.7916	22.5926	0.000799023	0.0836
1	BTB-02025707	23.125	23.8329	22.6726	0.000800122	0.04
1	BTB-01437861	23.1569	23.9094	22.7245	0.00051867	0.0319
1	BTB-01548042	23.2141	23.9596	22.7743	0.000498561	0.0572
1	BTB-01438016	23.3176	24.0873	22.8341	0.000597311	0.1035
1	ARS-BFGL-NGS-46591	23.3577	24.1394	22.8938	0.000597311	0.0401
1	BTB-01562871	23.3828	24.1859	22.9466	0.000527886	0.0251
1	ARS-BFGL-NGS-97225	23.4778	24.2889	23.0151	0.000684777	0.095
1	ARS-BFGL-NGS-29682	23.6618	24.2889	23.0836	0.000685487	0.184
1	BTB-01153392	23.709	24.4616	23.1418	0.000582045	0.0472
1	BTB-01153206	23.7472	24.4616	23.2	0.000582045	0.0382
1	BTB-01153241	23.797	24.4616	23.2636	0.000635394	0.0498
1	Hapmap32844-BTA-151959	23.8631	24.4616	23.324	0.000603974	0.0661
1	BTB-01885509	23.9161	24.657	23.3846	0.00060595	0.053
1	BTB-01821892	23.9461	24.657	23.4286	0.000439877	0.03
1	ARS-BFGL-BAC-16283	23.9771	24.657	23.4765	0.00047916	0.031
1	BTB-00008466	23.9985	24.8931	23.5248	0.000483433	0.0214
1	Hapmap60828-rs29019992	24.0992	24.8931	23.568	0.000432246	0.1007
1	ARS-BFGL-NGS-110541	24.1369	24.8931	23.6113	0.000432246	0.0377
1	ARS-BFGL-BAC-6737	24.1685	24.976	23.6578	0.000465692	0.0316
1	BTA-49259-no-rs	24.2228	25.0284	23.7029	0.000450279	0.0543
1	BTA-49269-no-rs	24.2807	25.0519	23.7479	0.000450621	0.0579
1	Hapmap39273-BTA-49264	24.3337	25.0519	23.7929	0.000449467	0.053
1	BTB-01976950	24.3564	25.0519	23.8378	0.000449467	0.0227
1	BTB-00007697	24.4064	25.0519	23.8828	0.000449467	0.05
1	BTB-00007705	24.4246	25.0631	23.9277	0.000449467	0.0182
1	ARS-BFGL-NGS-103546	24.4591	25.1714	23.9727	0.000449467	0.0345
1	UA-IFASA-5116	24.4867	25.1714	24.0176	0.000449467	0.0276
1	BTB-00007882	24.5413	25.5438	24.0625	0.000449467	0.0546
1	Hapmap52764-rs29022780	24.6253	25.6262	24.0971	0.0003453	0.084
1	BTA-39462-no-rs	24.6474	25.705	24.1432	0.000461063	0.0221
1	BTB-00008090	24.6771	25.705	24.1893	0.000461063	0.0297
1	ARS-BFGL-NGS-57091	24.7045	25.705	24.2354	0.000461063	0.0274
1	BTA-49236-no-rs	24.7364	25.705	24.2815	0.000461063	0.0319
1	BTB-00008277	24.7589	25.705	24.3276	0.000461063	0.0225
1	Hapmap52220-rs29016259	24.783	25.7649	24.3737	0.000461063	0.0241
1	BTA-15153-rs29026518	24.8412	25.9928	24.4368	0.000630506	0.0582
1	Hapmap54584-rs29014870	24.9123	25.9928	24.4998	0.000630506	0.0711
1	BTB-00014074	24.9849	26.2238	24.5629	0.000631256	0.0726
1	ARS-BFGL-BAC-11218	25.0279	26.2238	24.6417	0.000787859	0.043
1	BTB-00010532	25.1697	26.4683	24.7268	0.000850911	0.1418
1	ARS-BFGL-BAC-14984	25.2125	26.7423	24.8197	0.000928596	0.0428
1	BTB-00010474	25.2348	26.7662	24.9095	0.000898051	0.0223
1	ARS-BFGL-NGS-85045	25.2566	26.7662	24.9606	0.000510979	0.0218
1	Hapmap39274-BTA-49324	25.2836	26.7662	25.0117	0.000510979	0.027
1	ARS-BFGL-NGS-115371	25.3168	26.7662	25.0542	0.000424806	0.0332
1	BTB-00010021	25.3608	26.7662	25.1	0.000458048	0.044
1	BTA-49319-no-rs	25.4003	26.7781	25.1457	0.000457463	0.0395
1	BTA-49313-no-rs	25.4303	26.8197	25.1903	0.000446088	0.03
1	Hapmap53715-rs29017639	25.4826	26.8197	25.2382	0.000478667	0.0523
1	BTB-00009762	25.5115	27.0053	25.2861	0.000478931	0.0289
1	ARS-BFGL-NGS-82685	25.5506	27.0053	25.334	0.000478931	0.0391
1	BTA-49289-no-rs	25.6516	27.0876	25.3819	0.000478931	0.101
1	BTA-49287-no-rs	25.7175	27.0876	25.4289	0.00047056	0.0659
1	Hapmap50707-BTA-49285	25.7693	27.0976	25.4761	0.000471568	0.0518
1	ARS-BFGL-BAC-13086	25.7869	27.0976	25.5232	0.000471568	0.0176
1	ARS-BFGL-NGS-34568	25.8192	27.1702	25.5701	0.000469006	0.0323
1	BTA-49283-no-rs	25.9239	27.2578	25.617	0.000469006	0.1047
1	ARS-BFGL-BAC-16299	25.9687	27.2578	25.6639	0.000469103	0.0448
1	ARS-BFGL-NGS-16145	26.0011	27.2578	25.7109	0.000469103	0.0324
1	BTB-00009271	26.0751	27.3964	25.7577	0.000468919	0.074
1	BTB-00009232	26.1055	27.5084	25.8046	0.000468919	0.0304
1	ARS-BFGL-NGS-20807	26.1449	27.5084	25.8515	0.000468919	0.0394
1	BTB-00009156	26.1827	27.5263	25.913	0.00061421	0.0378
1	Hapmap26753-BTA-158146	26.2875	28.0125	25.9744	0.000614104	0.1048
1	ARS-BFGL-NGS-20230	26.4598	28.0257	26.0272	0.000528614	0.1723
1	ARS-BFGL-NGS-36242	26.5339	28.0257	26.0801	0.000528614	0.0741
1	ARS-BFGL-NGS-50954	26.5594	28.1877	26.1329	0.000528614	0.0255
1	BTB-01484696	26.6463	28.2764	26.1853	0.000523077	0.0869
1	ARS-BFGL-BAC-13724	26.7192	28.2764	26.2376	0.000523077	0.0729
1	Hapmap52417-rs29016891	26.7553	28.2764	26.2899	0.000523077	0.0361
1	Hapmap50927-BTA-28806	26.8038	28.2764	26.3423	0.000523804	0.0485
1	Hapmap59621-rs29013246	26.8892	28.2764	26.3946	0.000523804	0.0854
1	ARS-BFGL-NGS-11151	26.9213	28.2764	26.447	0.000523804	0.0321
1	Hapmap50928-BTA-28811	26.9487	28.2764	26.5109	0.000638607	0.0274
1	ARS-BFGL-BAC-13744	27.1064	28.2764	26.5747	0.000638607	0.1577
1	BTB-01265899	27.1355	28.3832	26.6386	0.000638607	0.0291
1	ARS-BFGL-BAC-5834	27.171	28.3832	26.7025	0.000638607	0.0355
1	Hapmap51561-BTA-120459	27.2396	28.4992	26.7663	0.000638607	0.0686
1	BTB-01265513	27.3298	28.7185	26.8507	0.000843764	0.0902
1	BTB-01533869	27.377	28.7255	26.9351	0.000843764	0.0472
1	Hapmap33501-BTA-152681	27.4241	29.0245	27.0195	0.000844529	0.0471
1	BTA-108804-no-rs	27.4916	29.0245	27.0743	0.000547692	0.0675
1	Hapmap29626-BTA-155192	27.5151	29.0352	27.1221	0.000478522	0.0235
1	Hapmap52574-rs29013556	27.5585	29.0713	27.1747	0.000525229	0.0434
1	Hapmap42876-BTA-23541	27.6027	29.0931	27.2277	0.000530389	0.0442
1	ARS-BFGL-NGS-115015	27.6384	29.0931	27.2808	0.000531337	0.0357
1	BTB-00011225	27.7061	29.1228	27.3342	0.000533466	0.0677
1	BTB-00011494	27.7818	29.1447	27.387	0.000528092	0.0757
1	ARS-BFGL-NGS-46004	27.8146	29.2418	27.4398	0.000528144	0.0328
1	BTA-59258-no-rs	27.8919	29.2925	27.4953	0.000555069	0.0773
1	Hapmap50048-BTA-59263	27.9224	29.2925	27.5508	0.000555088	0.0305
1	Hapmap51266-BTA-59273	28.0111	29.2925	27.604	0.000531807	0.0887
1	BTB-01285304	28.2171	29.4354	27.6571	0.000530978	0.206
1	BTB-01285382	28.2431	29.6435	27.7119	0.000547875	0.026
1	BTB-01285492	28.2729	29.7029	27.7667	0.000547875	0.0298
1	BTB-01285832	28.4345	29.7758	27.8214	0.00054706	0.1616
1	ARS-BFGL-NGS-111117	28.4668	29.7758	27.8632	0.000418309	0.0323
1	BTB-01285855	28.4891	29.7758	27.905	0.000418309	0.0223
1	Hapmap59457-rs29010971	28.5294	29.7758	27.9469	0.000418309	0.0403
1	BTB-01285931	28.5665	29.7758	27.9958	0.000489562	0.0371
1	BTB-01334157	28.6127	29.7758	28.0451	0.000492384	0.0462
1	BTB-01334105	28.6661	29.7758	28.0988	0.000537028	0.0534
1	ARS-BFGL-BAC-15050	28.6925	29.7758	28.1525	0.000537028	0.0264
1	BTB-01333903	28.8125	30.2167	28.2062	0.000537028	0.12
1	BTB-01333940	28.8628	30.4158	28.2599	0.000537311	0.0503
1	BTB-01333973	28.9117	30.4158	28.3136	0.000537311	0.0489
1	BTB-00012150	29.0212	30.4158	28.3674	0.000537311	0.1095
1	BTB-00012128	29.0476	30.5486	28.4261	0.000587444	0.0264
1	ARS-BFGL-BAC-14387	29.0714	30.5486	28.4966	0.000704699	0.0238
1	BTB-00011988	29.0966	30.5936	28.5477	0.000511296	0.0252
1	ARS-BFGL-NGS-20624	29.1241	30.5936	28.5988	0.000511235	0.0275
1	BTB-00011831	29.2179	30.6738	28.6493	0.000504426	0.0938
1	BTB-00012396	29.2393	30.6738	28.6966	0.000472756	0.0214
1	ARS-BFGL-BAC-15059	29.316	30.6738	28.7572	0.000606164	0.0767
1	ARS-BFGL-NGS-119690	29.3535	30.6738	28.8267	0.000695487	0.0375
1	ARS-BFGL-BAC-15061	29.3866	30.7096	28.8757	0.000489931	0.0331
1	BTA-59279-no-rs	29.4116	30.7382	28.9174	0.000416427	0.025
1	BTB-00012425	29.4245	30.7382	28.959	0.000416427	0.0129
1	BTB-00012448	29.4512	30.7382	29.0005	0.000415291	0.0267
1	BTB-01734615	29.4956	30.7526	29.0418	0.000412704	0.0444
1	BTB-01734642	29.5202	30.7526	29.0831	0.000412704	0.0246
1	ARS-BFGL-NGS-108911	29.542	30.7526	29.1267	0.000436301	0.0218
1	ARS-BFGL-NGS-100058	29.5769	30.7526	29.1663	0.00039641	0.0349
1	ARS-BFGL-NGS-74692	29.5979	30.7526	29.209	0.000426676	0.021
1	BTB-00012560	29.6414	30.7824	29.2517	0.000426676	0.0435
1	Hapmap40010-BTA-59286	29.6874	30.7921	29.2943	0.000426676	0.046
1	BTB-00012627	29.7181	30.8344	29.3372	0.000428046	0.0307
1	ARS-BFGL-BAC-11193	29.748	30.8344	29.3744	0.000372274	0.0299
1	ARS-BFGL-NGS-24142	29.8597	30.8344	29.4141	0.000397329	0.1117
1	ARS-BFGL-NGS-101348	29.8919	30.8359	29.4538	0.000397329	0.0322
1	ARS-BFGL-NGS-114084	29.9449	30.8359	29.4936	0.000397329	0.053
1	ARS-USMARC-Parent-DQ451555-rs29010795	29.9634	30.8359	29.5436	0.000500529	0.0185
1	BTB-00013095	30.0618	30.8359	29.5953	0.00051625	0.0984
1	ARS-BFGL-NGS-40513	30.0922	30.914	29.6424	0.000471743	0.0304
1	BTB-02049040	30.1328	30.9695	29.693	0.000505451	0.0406
1	ARS-BFGL-BAC-7359	30.1994	31.3551	29.732	0.000389814	0.0666
1	BTA-59299-no-rs	30.2417	31.3551	29.7709	0.000389814	0.0423
1	BTA-59305-no-rs	30.3234	31.3551	29.8041	0.000331572	0.0817
1	BTB-00013460	30.3518	31.3551	29.8372	0.000330947	0.0284
1	ARS-BFGL-BAC-7369	30.4183	31.3551	29.8709	0.000337055	0.0665
1	ARS-BFGL-NGS-14285	30.45	31.3551	29.9046	0.000337055	0.0317
1	BTB-01370718	30.5916	31.3551	29.9384	0.000338101	0.1416
1	BTB-01884758	30.6204	31.3551	29.9724	0.000339465	0.0288
1	BTB-01490065	30.6592	31.6017	30.0063	0.000339589	0.0388
1	ARS-BFGL-NGS-73149	30.6947	31.6209	30.0401	0.000338225	0.0355
1	BTA-97531-no-rs	30.7591	31.6581	30.074	0.000338225	0.0644
1	BTB-01490270	30.8408	31.6581	30.1137	0.000397006	0.0817
1	BTB-01739066	30.894	31.6581	30.1583	0.000446455	0.0532
1	BTA-18114-no-rs	30.9723	31.6581	30.1978	0.000394574	0.0783
1	ARS-BFGL-NGS-40158	30.9996	31.6581	30.2372	0.000394574	0.0273
1	ARS-BFGL-BAC-11830	31.0354	31.6581	30.2767	0.000394801	0.0358
1	BTB-01303393	31.0828	31.6581	30.3093	0.000326296	0.0474
1	BTB-01303334	31.1294	31.6581	30.3474	0.000380895	0.0466
1	BTA-87372-no-rs	31.1515	31.7411	30.3861	0.000386369	0.0221
1	BTA-41946-no-rs	31.1717	31.8244	30.4254	0.000393583	0.0202
1	Hapmap32039-BTA-131798	31.2502	31.8244	30.4648	0.000393583	0.0785
1	Hapmap50687-BTA-41950	31.3022	31.9189	30.5041	0.000393583	0.052
1	BTB-00013894	31.4246	31.9575	30.5435	0.000393583	0.1224
1	ARS-BFGL-NGS-97949	31.4507	32.1741	30.5828	0.000393583	0.0261
1	BTB-00013847	31.4756	32.1741	30.6222	0.000393583	0.0249
1	BTA-110980-no-rs	31.6064	32.1741	30.662	0.000397523	0.1308
1	BTB-01653833	31.6395	32.2332	30.7079	0.00045952	0.0331
1	BTB-01653794	31.6728	32.2332	30.7511	0.000431438	0.0333
1	BTB-01335754	31.6998	32.2332	30.7966	0.000455309	0.027
1	BTB-01335860	31.7559	32.2332	30.8418	0.000452084	0.0561
1	BTB-01843131	32.0911	32.5999	30.887	0.000452084	0.3352
1	ARS-BFGL-NGS-80747	32.1327	32.5999	30.9316	0.000445869	0.0416
1	BTB-01657730	32.2068	32.6202	30.9803	0.000487261	0.0741
1	BTB-01955576	32.2474	32.6951	31.0159	0.00035609	0.0406
1	ARS-BFGL-NGS-64530	32.2726	32.6951	31.0515	0.00035609	0.0252
1	BTB-01755357	32.3041	32.6951	31.0863	0.000348066	0.0315
1	BTB-02018681	32.3572	32.7297	31.1213	0.000349832	0.0531
1	BTB-00014284	32.4244	32.7297	31.1561	0.000347898	0.0672
1	Hapmap43017-BTA-69173	32.469	32.7337	31.1879	0.00031783	0.0446
1	BTB-00014368	32.5115	32.7778	31.2216	0.000337267	0.0425
1	ARS-BFGL-NGS-1179	32.5483	32.7778	31.2553	0.000336877	0.0368
1	BTB-00014413	32.5709	32.7778	31.2892	0.000338787	0.0226
1	BTB-00014500	32.6402	32.8044	31.3232	0.00033998	0.0693
1	BTB-00014527	32.6839	32.8044	31.354	0.000308116	0.0437
1	Hapmap38175-BTA-69177	32.742	32.8044	31.3848	0.000308116	0.0581
1	Hapmap52004-BTA-69178	32.7732	32.8044	31.4133	0.000284448	0.0312
1	BTB-00014686	32.8446	32.8044	31.4403	0.000270342	0.0714
1	BTB-00014722	32.8828	32.8044	31.469	0.000286747	0.0382
1	ARS-BFGL-NGS-81358	32.9098	32.8044	31.4962	0.000271926	0.027
1	BTB-00014850	32.9434	32.8044	31.5234	0.000272472	0.0336
1	BTB-00014929	32.9938	32.8044	31.5495	0.00026065	0.0504
1	BTB-00015102	33.0344	32.8044	31.5771	0.000275844	0.0406
1	BTA-69182-no-rs	33.0765	32.8466	31.6088	0.000317864	0.0421
1	BTB-00015164	33.1366	32.997	31.6406	0.000317864	0.0601
1	Hapmap58994-rs29021251	33.1751	33.0026	31.6713	0.000306247	0.0385
1	ARS-BFGL-NGS-19127	33.3201	33.1476	31.7019	0.000306247	0.145
1	BTB-00016647	33.3421	33.1933	31.7228	0.000209089	0.022
1	BTA-69212-no-rs	33.3989	33.1933	31.745	0.000221925	0.0568
1	BTB-00015939	33.4729	33.2199	31.7732	0.000281979	0.074
1	BTB-00015961	33.5056	33.2199	31.8014	0.000281979	0.0327
1	BTB-00016058	33.5331	33.2199	31.8293	0.00027926	0.0275
1	Hapmap48855-BTA-69221	33.5606	33.2199	31.8575	0.000282441	0.0275
1	BTA-69226-no-rs	33.6108	33.2987	31.8898	0.00032211	0.0502
1	BTB-00901823	33.7138	33.3125	31.9232	0.000334541	0.103
1	BTB-00901868	33.7347	33.3125	31.9566	0.000333631	0.0209
1	BTB-00901957	33.7726	33.4861	31.993	0.000363897	0.0379
1	BTB-00902072	33.8058	33.4861	32.0293	0.000363439	0.0332
1	BTB-00902144	33.8372	33.5221	32.0656	0.000363439	0.0314
1	ARS-BFGL-NGS-45064	33.9163	33.5221	32.1024	0.000367361	0.0791
1	ARS-BFGL-NGS-21650	33.9388	33.5221	32.1362	0.000337999	0.0225
1	Hapmap43403-BTA-91448	33.9642	33.5767	32.1713	0.000351327	0.0254
1	BTB-01419032	33.9886	33.5767	32.2065	0.000351327	0.0244
1	BTA-91456-no-rs	34.0211	33.6634	32.2416	0.000351275	0.0325
1	Hapmap34824-BES10_Contig592_452	34.0684	33.6634	32.2767	0.000351275	0.0473
1	BTB-01419286	34.1008	33.6634	32.3178	0.000410969	0.0324
1	ARS-BFGL-NGS-115451	34.1279	33.7114	32.3608	0.000429515	0.0271
1	BTA-60805-no-rs	34.1796	33.7114	32.4049	0.000441023	0.0517
1	BTB-00929993	34.232	33.7114	32.449	0.000441023	0.0524
1	ARS-BFGL-BAC-11852	34.3099	33.8202	32.4931	0.000441023	0.0779
1	Hapmap55373-rs29027574	34.3602	33.8591	32.5372	0.000441781	0.0503
1	BTB-00930093	34.4001	33.9702	32.5865	0.000492854	0.0399
1	BTB-00930215	34.4247	33.9702	32.6358	0.000492854	0.0246
1	BTB-00930351	34.458	33.9702	32.6823	0.000464755	0.0333
1	Hapmap49364-BTA-89353	34.5003	33.9702	32.7288	0.000464755	0.0423
1	BTB-01965833	34.6029	34.0555	32.7716	0.000428863	0.1026
1	BTB-01965810	34.624	34.0555	32.8222	0.000505173	0.0211
1	Hapmap43629-BTA-60810	34.663	34.0555	32.8727	0.000505173	0.039
1	BTB-01211075	34.7236	34.0555	32.9139	0.00041195	0.0606
1	Hapmap47907-BTA-29493	34.7567	34.1265	32.9617	0.000478041	0.0331
1	Hapmap43823-BTA-27227	34.7798	34.1265	33.0095	0.000478041	0.0231
1	BTB-01890914	34.803	34.1265	33.0495	0.000399688	0.0232
1	UA-IFASA-4161	34.8249	34.1295	33.081	0.00031551	0.0219
1	BTB-01210899	34.8669	34.1342	33.1134	0.000323525	0.042
1	ARS-BFGL-BAC-12481	34.9084	34.1505	33.1457	0.000323525	0.0415
1	BTB-00017000	34.9319	34.1505	33.1728	0.000270596	0.0235
1	BTA-79188-no-rs	34.9788	34.1561	33.1995	0.000266911	0.0469
1	BTA-111131-no-rs	35.0006	34.1715	33.2262	0.000266911	0.0218
1	BTB-01210835	35.0294	34.4432	33.2522	0.000260413	0.0288
1	BTB-01210806	35.0508	34.4432	33.2782	0.000260413	0.0214
1	BTA-111133-no-rs	35.1498	34.4432	33.3111	0.000328435	0.099
1	ARS-BFGL-NGS-100434	35.2777	34.4432	33.346	0.00034883	0.1279
1	BTB-00016718	35.3168	34.4432	33.38	0.000340501	0.0391
1	BTB-00016701	35.3453	34.4432	33.4141	0.000340501	0.0285
1	ARS-BFGL-NGS-28489	35.3815	34.4432	33.4498	0.000357458	0.0362
1	DPI-55	35.425	34.4432	33.4853	0.000355046	0.0435
1	Hapmap32018-BTA-123851	35.5679	34.58	33.5209	0.000355592	0.1429
1	BTB-00016898	35.7223	34.58	33.5563	0.000354698	0.1544
1	BTB-00016906	35.7743	34.6937	33.5918	0.000354698	0.052
1	ARS-BFGL-NGS-60721	35.8094	34.7147	33.6262	0.000343581	0.0351
1	DPI-2	36.0075	35.0995	33.6605	0.000343581	0.1981
1	BTA-79199-no-rs	36.0346	35.1072	33.6949	0.000343581	0.0271
1	ARS-BFGL-BAC-837	36.0961	35.1081	33.7292	0.000343581	0.0615
1	BTB-00017157	36.2158	35.1081	33.7673	0.000380427	0.1197
1	Hapmap40144-BTA-79228	36.2941	35.1081	33.8053	0.000380427	0.0783
1	ARS-BFGL-NGS-116830	36.325	35.1755	33.8434	0.000380427	0.0309
1	Hapmap41641-BTA-79222	36.3527	35.1755	33.8814	0.000380427	0.0277
1	BTB-00017988	36.3935	35.1755	33.921	0.000396082	0.0408
1	ARS-BFGL-NGS-110234	36.4366	35.1755	33.966	0.000449623	0.0431
1	ARS-BFGL-BAC-4996	36.4595	35.1755	34.0069	0.000408779	0.0229
1	Hapmap57330-rs29009759	36.4867	35.1755	34.0605	0.000536737	0.0272
1	BTA-79216-no-rs	36.52	35.2209	34.1183	0.000577466	0.0333
1	BTB-00017697	36.5825	35.2209	34.176	0.000577466	0.0625
1	ARS-BFGL-BAC-11284	36.61	35.2209	34.2338	0.000578169	0.0275
1	ARS-BFGL-NGS-116207	36.6396	35.2209	34.2882	0.00054345	0.0296
1	Hapmap50474-BTA-79209	36.667	35.2209	34.3463	0.000581148	0.0274
1	BTB-00017422	36.6939	35.2209	34.4044	0.000581148	0.0269
1	ARS-BFGL-BAC-11294	36.7199	35.2209	34.4637	0.000592392	0.026
1	Hapmap43356-BTA-79201	36.7962	35.4792	34.5229	0.000592392	0.0763
1	Hapmap50634-BTA-26738	36.9915	35.841	34.5823	0.000594063	0.1953
1	ARS-BFGL-NGS-44057	37.0324	35.8488	34.6181	0.000357787	0.0409
1	ARS-BFGL-NGS-38419	37.0601	36.0926	34.6686	0.000505113	0.0277
1	Hapmap49369-BTA-89952	37.2198	36.0926	34.7191	0.000505113	0.1597
1	BTA-115758-no-rs	37.2992	36.0926	34.7864	0.000672517	0.0794
1	DPI-27	37.3815	36.1134	34.8536	0.000672517	0.0823
1	BTA-111760-no-rs	37.4128	36.1134	34.912	0.00058409	0.0313
1	DPI-28	37.4421	36.1134	34.9704	0.00058409	0.0293
1	ARS-BFGL-BAC-11938	37.4845	36.1134	35.0046	0.000341742	0.0424
1	Hapmap46343-BTA-111768	37.5134	36.1134	35.0395	0.000348949	0.0289
1	BTA-111771-no-rs	37.5704	36.1349	35.0795	0.000399944	0.057
1	ARS-BFGL-NGS-84905	37.6063	36.1851	35.1173	0.000378276	0.0359
1	BTA-120277-no-rs	37.6426	36.2044	35.1551	0.000377664	0.0363
1	BTA-89302-no-rs	37.686	36.2889	35.1926	0.000375151	0.0434
1	ARS-BFGL-NGS-12168	37.7179	36.2889	35.2301	0.000375151	0.0319
1	ARS-BFGL-BAC-14429	37.7538	36.2889	35.2674	0.00037288	0.0359
1	Hapmap39875-BTA-97144	37.7837	36.2889	35.3048	0.000373789	0.0299
1	Hapmap29197-BTA-97143	37.8287	36.2889	35.3424	0.000375844	0.045
1	Hapmap42111-BTA-122184	37.9003	36.2889	35.3806	0.000382626	0.0716
1	ARS-BFGL-NGS-23720	37.9422	36.3358	35.4189	0.000382626	0.0419
1	ARS-BFGL-NGS-53463	38.0769	36.3358	35.452	0.000330636	0.1347
1	ARS-BFGL-NGS-100005	38.263	36.3358	35.4914	0.000394376	0.1861
1	ARS-BFGL-NGS-114608	38.3095	36.4018	35.5314	0.000399837	0.0465
1	ARS-BFGL-NGS-103535	38.4529	36.4334	35.5623	0.000309037	0.1434
1	ARS-BFGL-NGS-42813	38.6302	36.5174	35.5996	0.000372798	0.1773
1	ARS-BFGL-NGS-85768	38.7074	36.7916	35.6372	0.000376309	0.0772
1	BTA-16749-no-rs	38.7522	36.806	35.6748	0.000376196	0.0448
1	Hapmap51081-BTA-89053	38.777	36.9612	35.7124	0.000376196	0.0248
1	ARS-BFGL-BAC-15722	38.9635	36.9612	35.75	0.000376196	0.1865
1	ARS-BFGL-NGS-97815	39.0143	36.9612	35.785	0.000349653	0.0508
1	BTA-07775-no-rs	39.0387	36.9612	35.8199	0.000348788	0.0244
1	ARS-BFGL-NGS-8480	39.0895	37.0217	35.8548	0.000348788	0.0508
1	BTA-109574-no-rs	39.1982	37.2776	35.8897	0.000348788	0.1087
1	Hapmap39970-BTA-117984	39.2496	37.2824	35.9246	0.000349564	0.0514
1	ARS-BFGL-NGS-26011	39.292	37.2824	35.9593	0.000346799	0.0424
1	BTA-96881-no-rs	39.3658	37.2824	35.9921	0.000328083	0.0738
1	ARS-BFGL-BAC-7483	39.4361	37.2824	36.0258	0.000337405	0.0703
1	ARS-BFGL-NGS-84347	39.4674	37.2824	36.06	0.00034158	0.0313
1	ARS-BFGL-BAC-11946	39.6173	37.2824	36.0942	0.00034158	0.1499
1	Hapmap47738-BTA-79246	39.6439	37.4827	36.1283	0.00034158	0.0266
1	ARS-BFGL-BAC-12579	39.7243	37.4827	36.17	0.000416791	0.0804
1	Hapmap27571-BTA-123885	39.8834	37.6875	36.2173	0.000472732	0.1591
1	BTB-01810584	39.9213	37.8052	36.2714	0.00054101	0.0379
1	ARS-BFGL-NGS-107020	39.9548	37.8052	36.3255	0.00054101	0.0335
1	Hapmap51428-BTA-26864	39.9784	37.8657	36.3797	0.000542278	0.0236
1	BTB-00018760	40.036	37.8804	36.4351	0.000554469	0.0576
1	Hapmap38790-BTA-87413	40.0756	37.8875	36.4807	0.000456088	0.0396
1	ARS-BFGL-BAC-13195	40.137	37.9087	36.5249	0.000441903	0.0614
1	BTB-01806368	40.1624	37.9244	36.5691	0.000441903	0.0254
1	ARS-BFGL-NGS-34353	40.1896	37.9612	36.6113	0.000421872	0.0272
1	BTB-00018513	40.2165	37.9612	36.6533	0.00042002	0.0269
1	ARS-BFGL-NGS-20360	40.2537	37.9612	36.6953	0.00042002	0.0372
1	BTB-00018431	40.2787	38.0171	36.7373	0.00042002	0.025
1	BTB-00018408	40.2961	38.0171	36.7781	0.000407684	0.0174
1	BTB-01249999	40.4202	38.0171	36.8189	0.000408278	0.1241
1	BTA-117821-no-rs	40.4525	38.0552	36.859	0.000400704	0.0323
1	BTA-122545-no-rs	40.484	38.1521	36.8999	0.000409171	0.0315
1	Hapmap51160-BTA-117818	40.5402	38.1521	36.9408	0.000409171	0.0562
1	ARS-BFGL-NGS-86662	40.5767	38.1521	36.9749	0.000340691	0.0365
1	ARS-BFGL-BAC-13216	40.6298	38.1521	37.0035	0.000285893	0.0531
1	ARS-BFGL-NGS-110537	40.6693	38.1521	37.0374	0.000338875	0.0395
1	ARS-BFGL-NGS-23908	40.6915	38.1521	37.0713	0.000338875	0.0222
1	BTB-01250420	40.7218	38.1521	37.1051	0.000338875	0.0303
1	Hapmap45471-BTA-117823	40.7483	38.1521	37.139	0.000338875	0.0265
1	BTB-01250478	40.7637	38.1521	37.1839	0.000448731	0.0154
1	ARS-BFGL-NGS-111921	40.7957	38.1601	37.2329	0.000490398	0.032
1	BTB-01952363	40.8343	38.1601	37.2825	0.00049541	0.0386
1	BTA-111731-no-rs	40.8641	38.1601	37.3328	0.000502823	0.0298
1	ARS-BFGL-NGS-32825	40.9091	38.2215	37.383	0.000502823	0.045
1	BTB-01462455	40.9566	38.2215	37.4307	0.000476282	0.0475
1	Hapmap34927-BES7_Contig453_1164	40.9877	38.3253	37.4783	0.000476282	0.0311
1	Hapmap38709-BTA-88324	41.023	38.3272	37.5157	0.000373509	0.0353
1	ARS-BFGL-NGS-100232	41.0884	38.3392	37.5529	0.000372288	0.0654
1	BTB-01555269	41.1609	38.3463	37.5942	0.000412954	0.0725
1	BTB-01555328	41.1962	38.3874	37.6354	0.000411871	0.0353
1	ARS-BFGL-NGS-104431	41.2208	38.4197	37.662	0.000266089	0.0246
1	ARS-BFGL-NGS-45335	41.2456	38.4197	37.6904	0.000284368	0.0248
1	BTB-01135685	41.367	38.4219	37.7211	0.000307136	0.1214
1	BTB-01135743	41.4336	38.4219	37.7518	0.000307136	0.0666
1	Hapmap23514-BTA-150593	41.4557	38.4864	37.7822	0.000303908	0.0221
1	Hapmap47786-BTA-95575	41.5627	38.5338	37.8125	0.00030236	0.107
1	BTA-95584-no-rs	41.6862	38.5877	37.8427	0.000301845	0.1235
1	Hapmap38486-BTA-30602	41.7501	38.5877	37.8724	0.000297099	0.0639
1	Hapmap38103-BTA-28646	41.7881	38.5923	37.9006	0.000282233	0.038
1	Hapmap33759-BTA-160998	41.8118	38.5923	37.9288	0.000281798	0.0237
1	BTB-01848824	41.8359	38.5923	37.955	0.000262673	0.0241
1	BTA-122159-no-rs	41.8607	38.5923	37.9817	0.000266588	0.0248
1	BTB-01136210	41.8867	38.6564	38.0136	0.000318989	0.026
1	ARS-BFGL-NGS-106725	41.9484	38.6776	38.0455	0.000318989	0.0617
1	Hapmap54599-rs29019617	41.9785	38.6872	38.0821	0.000365864	0.0301
1	ARS-BFGL-NGS-23369	42.0098	38.7201	38.1088	0.000266839	0.0313
1	ARS-BFGL-NGS-118356	42.1046	38.7439	38.139	0.00030288	0.0948
1	ARS-BFGL-NGS-63816	42.1276	38.7439	38.1708	0.000317444	0.023
1	Hapmap52536-rs29011297	42.1564	38.7439	38.2045	0.000337484	0.0288
1	Hapmap48210-BTA-120730	42.2056	38.7439	38.2349	0.000303982	0.0492
1	ARS-BFGL-NGS-106432	42.2644	38.8481	38.2675	0.000325776	0.0588
1	ARS-BFGL-BAC-15157	42.2853	38.8576	38.2895	0.00022005	0.0209
1	ARS-BFGL-NGS-43530	42.327	38.8863	38.3115	0.00022005	0.0417
1	Hapmap50812-BTA-89669	42.3478	38.8863	38.3335	0.00022005	0.0208
1	BTB-00019496	42.3708	38.8935	38.3579	0.000243241	0.023
1	BTB-01708786	42.5134	38.9353	38.3854	0.000275527	0.1426
1	ARS-BFGL-NGS-56548	42.537	38.9876	38.4094	0.000240252	0.0236
1	BTB-01955018	42.5741	39.0142	38.4299	0.000204787	0.0371
1	BTB-02094179	42.6157	39.0408	38.4504	0.000204787	0.0416
1	BTA-104608-no-rs	42.6723	39.0408	38.4715	0.000211513	0.0566
1	ARS-BFGL-NGS-81807	42.6909	39.0408	38.4905	0.000189188	0.0186
1	ARS-BFGL-NGS-75560	42.7226	39.0937	38.5094	0.000189188	0.0317
1	ARS-BFGL-NGS-93346	42.7764	39.0937	38.5283	0.000189188	0.0538
1	BTA-27636-no-rs	42.8062	39.0937	38.5499	0.000216049	0.0298
1	BTB-00019582	42.8631	39.0937	38.5715	0.000216049	0.0569
1	ARS-BFGL-NGS-10059	42.9123	39.1669	38.5963	0.000247792	0.0492
1	BTA-89689-no-rs	42.9405	39.2805	38.6199	0.000236257	0.0282
1	Hapmap53820-rs29010070	42.9901	39.2805	38.6435	0.000236257	0.0496
1	BTB-00019705	43.0907	39.3188	38.6672	0.000236257	0.1006
1	ARS-BFGL-NGS-106220	43.119	39.3188	38.694	0.000268485	0.0283
1	BTB-00019769	43.1414	39.3188	38.7209	0.000269088	0.0224
1	BTB-00019788	43.1689	39.3594	38.7483	0.000273786	0.0275
1	ARS-BFGL-NGS-12781	43.2117	39.4108	38.7757	0.000273786	0.0428
1	Hapmap60973-rs29018366	43.2589	39.4657	38.8032	0.000275643	0.0472
1	ARS-BFGL-BAC-15804	43.3288	39.5189	38.8281	0.000248704	0.0699
1	BTB-00019912	43.4285	39.5332	38.861	0.000329285	0.0997
1	Hapmap46502-BTA-89692	43.4544	39.5332	38.8942	0.000332049	0.0259
1	ARS-BFGL-NGS-89857	43.5068	39.5332	38.9252	0.000309854	0.0524
1	BTA-89698-no-rs	43.5425	39.5604	38.9562	0.000309854	0.0357
1	Hapmap59911-rs29013984	43.6102	39.5604	38.9872	0.000309854	0.0677
1	BTA-20952-no-rs	43.6372	39.5798	39.0103	0.00023104	0.027
1	BTA-89708-no-rs	43.6586	39.7226	39.0393	0.000289665	0.0214
1	BTB-00020263	43.6833	39.7226	39.0654	0.000261311	0.0247
1	Hapmap47773-BTA-89713	43.7093	39.7226	39.0865	0.000210893	0.026
1	BTA-89717-no-rs	43.7456	39.7226	39.1088	0.000222621	0.0363
1	BTB-00020638	43.7876	39.7226	39.131	0.000222621	0.042
1	BTB-00020648	43.8102	39.7226	39.1533	0.000222621	0.0226
1	BTA-89719-no-rs	43.8315	39.7663	39.1755	0.000222621	0.0213
1	ARS-BFGL-NGS-101368	43.8647	39.7663	39.1997	0.000241557	0.0332
1	ARS-BFGL-NGS-19097	43.9016	39.7663	39.2239	0.000241557	0.0369
1	ARS-BFGL-NGS-106743	43.9259	39.7663	39.248	0.000241693	0.0243
1	BTB-00161977	43.9549	39.8952	39.2721	0.000240898	0.029
1	ARS-BFGL-NGS-118112	44.0264	39.8952	39.2963	0.00024154	0.0715
1	ARS-BFGL-NGS-96886	44.0509	39.8952	39.3216	0.000253153	0.0245
1	Hapmap49368-BTA-89726	44.0913	39.9864	39.3469	0.000253153	0.0404
1	ARS-BFGL-NGS-116079	44.2175	40.0071	39.3683	0.000213733	0.1262
1	ARS-BFGL-NGS-118317	44.2886	40.0071	39.3896	0.000213311	0.0711
1	Hapmap57419-rs29025772	44.3452	40.0071	39.4119	0.000223325	0.0566
1	Hapmap43396-BTA-89742	44.3752	40.0071	39.4343	0.000223474	0.03
1	ARS-BFGL-NGS-57355	44.4755	40.1535	39.4566	0.000223474	0.1003
1	BTB-00021247	44.4999	40.2358	39.479	0.000223474	0.0244
1	BTA-89748-no-rs	44.533	40.2485	39.5013	0.000223474	0.0331
1	BTB-00021257	44.5713	40.2485	39.5237	0.000223474	0.0383
1	BTB-00021385	44.6061	40.2485	39.553	0.000292825	0.0348
1	BTB-01788892	44.8024	40.2485	39.5836	0.000306466	0.1963
1	BTA-21519-no-rs	44.8815	40.331	39.6142	0.000306466	0.0791
1	ARS-BFGL-NGS-113539	44.9593	40.331	39.6379	0.000236288	0.0778
1	ARS-BFGL-NGS-75951	45.0423	40.3409	39.6615	0.000236288	0.083
1	ARS-BFGL-NGS-31349	45.0902	40.3706	39.6851	0.000236288	0.0479
1	BTA-95285-no-rs	45.1196	40.3706	39.7088	0.000236288	0.0294
1	BTB-01462206	45.182	40.3706	39.7317	0.000229307	0.0624
1	BTB-01462237	45.2133	40.3728	39.7546	0.000229307	0.0313
1	ARS-BFGL-NGS-68706	45.2365	40.4569	39.7827	0.00028082	0.0232
1	ARS-BFGL-NGS-113748	45.2591	40.4569	39.8138	0.000310571	0.0226
1	Hapmap38803-BTA-104250	45.2815	40.5006	39.8464	0.000326533	0.0224
1	ARS-BFGL-NGS-119382	45.3247	40.5537	39.8791	0.000326945	0.0432
1	BTB-00478386	45.3501	40.5537	39.9173	0.0003819	0.0254
1	BTB-00478374	45.3792	40.6447	39.9553	0.000380324	0.0291
1	ARS-BFGL-NGS-10512	45.4587	40.6461	39.9905	0.00035164	0.0795
1	BTA-90373-no-rs	45.5193	40.6461	40.0307	0.000402069	0.0606
1	ARS-BFGL-NGS-34687	45.5556	40.6579	40.0711	0.000403988	0.0363
1	BTB-01462011	45.5817	40.7449	40.1129	0.000417899	0.0261
1	BTB-01461996	45.6128	40.7449	40.1503	0.000373991	0.0311
1	BTA-10863-rs29016414	45.7736	40.7607	40.1764	0.000260615	0.1608
1	BTA-95262-no-rs	45.7937	40.7607	40.2024	0.000260615	0.0201
1	BTB-01786029	45.8484	40.7607	40.2285	0.000260615	0.0547
1	BTA-14361-rs29023125	45.8979	40.7607	40.2545	0.000260496	0.0495
1	ARS-BFGL-NGS-114234	45.9294	40.7607	40.2806	0.000260496	0.0315
1	BTA-89820-no-rs	45.9676	40.8433	40.3066	0.000260496	0.0382
1	Hapmap60140-ss46526251	46.0164	40.8433	40.3268	0.000202203	0.0488
1	UA-IFASA-4106	46.0488	40.8433	40.3471	0.000202203	0.0324
1	BTB-00468532	46.1651	40.8515	40.3693	0.000222443	0.1163
1	BTB-00468519	46.2028	40.8629	40.3916	0.000222443	0.0377
1	ARS-BFGL-NGS-110320	46.242	40.8629	40.4138	0.000222443	0.0392
1	ARS-BFGL-NGS-67684	46.2675	40.8629	40.4368	0.000230428	0.0255
1	BTB-00468485	46.295	40.8629	40.46	0.00023158	0.0275
1	BTB-00468476	46.3225	40.9359	40.4832	0.00023158	0.0275
1	BTB-01608930	46.4252	40.9359	40.5059	0.000227247	0.1027
1	ARS-BFGL-NGS-69858	46.4547	40.9359	40.5309	0.000250547	0.0295
1	BTA-109011-no-rs	46.5752	40.9359	40.5592	0.00028295	0.1205
1	Hapmap39710-BTA-108633	46.6591	40.9591	40.5875	0.00028295	0.0839
1	Hapmap54262-rs29018839	46.7353	41.0463	40.6172	0.000297071	0.0762
1	ARS-BFGL-NGS-41577	46.756	41.0603	40.646	0.000287509	0.0207
1	BTB-01546768	46.8107	41.0805	40.6747	0.000287509	0.0547
1	ARS-BFGL-NGS-23106	46.885	41.1132	40.7035	0.000287509	0.0743
1	Hapmap40153-BTA-99041	46.9292	41.2069	40.7322	0.000287509	0.0442
1	BTA-99040-no-rs	46.9537	41.3374	40.761	0.000287509	0.0245
1	ARS-BFGL-BAC-24524	47.0228	41.3374	40.7897	0.000287509	0.0691
1	Hapmap55429-rs29012753	47.0508	41.3374	40.8185	0.000287509	0.028
1	BTB-02090792	47.0795	41.3374	40.8514	0.000328763	0.0287
1	BTB-01702372	47.1127	41.3685	40.8845	0.000331338	0.0332
1	BTB-01572184	47.1576	41.3685	40.9176	0.000331338	0.0449
1	Hapmap43751-BTA-104783	47.1856	41.3685	40.9504	0.000327793	0.028
1	BTB-01967977	47.3024	41.5239	40.9834	0.000329969	0.1168
1	BTB-01663516	47.3345	41.5239	41.0164	0.000329698	0.0321
1	Hapmap42068-BTA-111564	47.3788	41.5239	41.0493	0.000329698	0.0443
1	BTB-01202368	47.4212	41.5239	41.0822	0.000328391	0.0424
1	BTB-01202377	47.4398	41.6081	41.1149	0.000327262	0.0186
1	BTA-122400-no-rs	47.4651	41.6081	41.1419	0.00026957	0.0253
1	Hapmap60003-rs29024905	47.4892	41.6081	41.1741	0.000322315	0.0241
1	BTB-01202460	47.5785	41.6081	41.212	0.000379339	0.0893
1	Hapmap27230-BTA-162491	47.6067	41.7243	41.2487	0.000366692	0.0282
1	ARS-BFGL-NGS-105365	47.6602	41.7243	41.2871	0.000383443	0.0535
1	ARS-BFGL-NGS-1695	47.697	41.7243	41.3254	0.000383443	0.0368
1	ARS-BFGL-NGS-73983	47.7406	41.7243	41.3582	0.000327591	0.0436
1	ARS-BFGL-BAC-16973	47.7654	41.8365	41.4031	0.000449903	0.0248
1	Hapmap49948-BTA-29490	47.8158	41.8824	41.4397	0.000365175	0.0504
1	BTB-00021951	47.8576	41.8824	41.4762	0.000365553	0.0418
1	Hapmap59092-rs29024583	48.061	42.0064	41.5128	0.000365553	0.2034
1	ARS-BFGL-NGS-41264	48.157	42.0064	41.5494	0.000365874	0.096
1	Hapmap38806-BTA-110152	48.2637	42.0816	41.5859	0.000365874	0.1067
1	BTB-01645280	48.3355	42.2424	41.6225	0.000365874	0.0718
1	BTB-01146938	48.3603	42.2424	41.6515	0.000289787	0.0248
1	BTB-01146838	48.4365	42.2424	41.6864	0.000348852	0.0762
1	BTB-01847183	48.4768	42.4045	41.7276	0.000412411	0.0403
1	Hapmap50572-BTA-113037	48.5006	42.4045	41.7689	0.000412411	0.0238
1	ARS-BFGL-NGS-83459	48.5389	42.4045	41.8128	0.000438718	0.0383
1	ARS-BFGL-NGS-49634	48.6052	42.4045	41.8569	0.000441832	0.0663
1	BTA-113021-no-rs	48.8232	42.5574	41.8984	0.000414978	0.218
1	BTB-01077379	48.8694	42.5574	41.9347	0.000362505	0.0462
1	BTB-01077277	48.907	42.5855	41.9651	0.000304321	0.0376
1	BTB-01077261	48.93	42.5855	41.9994	0.000342438	0.023
1	Hapmap57446-rs29023998	48.9819	42.5855	42.0336	0.000342438	0.0519
1	BTA-103555-no-rs	49.0671	42.5855	42.0678	0.000342438	0.0852
1	BTB-01077007	49.1193	42.5855	42.102	0.000341339	0.0522
1	Hapmap50221-BTA-112986	49.1586	42.5855	42.1361	0.000340821	0.0393
1	BTB-01615915	49.3143	42.8041	42.1702	0.000340922	0.1557
1	ARS-BFGL-NGS-98459	49.654	42.9589	42.2049	0.00034724	0.3397
1	BTB-00132601	49.6881	42.9589	42.2246	0.000197669	0.0341
1	ARS-BFGL-NGS-38261	49.7292	42.9589	42.2442	0.000195615	0.0411
1	ARS-BFGL-BAC-15402	49.7621	42.9589	42.2699	0.000257183	0.0329
1	BTB-00132817	49.7993	42.9589	42.2963	0.00026407	0.0372
1	BTB-01699628	49.8298	42.9873	42.315	0.000186781	0.0305
1	BTA-114651-no-rs	49.8515	43.0347	42.3338	0.000188146	0.0217
1	Hapmap41715-BTA-100026	49.9198	43.088	42.3533	0.00019502	0.0683
1	BTB-00022097	50.0095	43.1783	42.3728	0.000194955	0.0897
1	BTB-00022142	50.0337	43.1783	42.3905	0.000176707	0.0242
1	BTB-01165120	50.0644	43.1793	42.4083	0.000178294	0.0307
1	BTB-01165109	50.1103	43.1793	42.4261	0.000178246	0.0459
1	Hapmap49829-BTA-101896	50.1736	43.1793	42.444	0.000178246	0.0633
1	Hapmap29401-BTA-152822	50.2211	43.1793	42.4625	0.000185756	0.0475
1	BTB-01164952	50.2524	43.1793	42.4811	0.000185756	0.0313
1	BTB-01164946	50.2797	43.2412	42.4997	0.000185756	0.0273
1	Hapmap52897-rs29012790	50.332	43.2615	42.5198	0.000201086	0.0523
1	BTB-01164879	50.3755	43.2615	42.5399	0.000201086	0.0435
1	BTB-00022352	50.4157	43.2615	42.56	0.000201086	0.0402
1	BTB-00022376	50.4572	43.2615	42.5801	0.000201086	0.0415
1	Hapmap41716-BTA-100042	50.4847	43.4049	42.6002	0.000201086	0.0275
1	ARS-BFGL-NGS-103521	50.5922	43.4049	42.6234	0.000231756	0.1075
1	ARS-BFGL-NGS-101533	50.6311	43.4192	42.6466	0.000231756	0.0389
1	ARS-BFGL-NGS-6521	50.7675	43.5577	42.679	0.000324436	0.1364
1	ARS-BFGL-NGS-14638	50.8097	43.5577	42.7115	0.000324436	0.0422
1	Hapmap42747-BTA-97910	50.8564	43.5577	42.7439	0.000324436	0.0467
1	BTB-00184675	50.8866	43.5577	42.7777	0.000338138	0.0302
1	ARS-BFGL-NGS-27696	50.9275	43.5851	42.8116	0.000338859	0.0409
1	BTB-01661970	51.0014	43.5851	42.8452	0.000336131	0.0739
1	BTB-01303185	51.164	43.5969	42.8709	0.000257115	0.1626
1	ARS-BFGL-NGS-80227	51.1993	43.5969	42.8968	0.000258198	0.0353
1	BTB-01303321	51.2536	43.5969	42.9221	0.000253339	0.0543
1	BTA-100070-no-rs	51.2863	43.5969	42.9474	0.000253445	0.0327
1	UA-IFASA-6260	51.319	43.5969	42.9728	0.000253445	0.0327
1	BTA-07486-rs29027151	51.3661	43.5969	42.9978	0.000250414	0.0471
1	Hapmap54644-rs29022483	51.4432	43.8341	43.0229	0.000250414	0.0771
1	BTA-100081-no-rs	51.5012	43.8341	43.0481	0.000251847	0.058
1	BTB-00023322	51.593	44.0188	43.0732	0.000251326	0.0918
1	ARS-BFGL-NGS-29536	51.6741	44.0188	43.0983	0.000251326	0.0811
1	ARS-BFGL-NGS-26781	51.7294	44.0188	43.129	0.000306295	0.0553
1	BTA-27925-no-rs	51.7852	44.0462	43.1607	0.00031749	0.0558
1	Hapmap23148-BTA-123974	51.8452	44.1296	43.1939	0.000332099	0.06
1	UA-IFASA-5103	51.9802	44.1296	43.2379	0.00044015	0.135
1	ARS-BFGL-NGS-105123	52.0014	44.1296	43.2852	0.000472946	0.0212
1	ARS-BFGL-NGS-17305	52.0781	44.1296	43.3333	0.000480764	0.0767
1	Hapmap42392-BTA-100065	52.1217	44.1733	43.3814	0.000480764	0.0436
1	ARS-BFGL-NGS-112553	52.2294	44.2191	43.4296	0.000482605	0.1077
1	BTA-100060-no-rs	52.2609	44.2469	43.4764	0.000468113	0.0315
1	ARS-BFGL-BAC-23725	52.2812	44.2469	43.5209	0.000444605	0.0203
1	BTA-100058-no-rs	52.3042	44.2469	43.5438	0.000229028	0.023
1	Hapmap47522-BTA-120738	52.3326	44.2469	43.5667	0.000228788	0.0284
1	ARS-BFGL-NGS-106276	52.3566	44.3199	43.5912	0.000244755	0.024
1	BTA-120739-no-rs	52.3862	44.3322	43.6159	0.000247266	0.0296
1	ARS-BFGL-NGS-89588	52.4188	44.3534	43.638	0.000220776	0.0326
1	BTB-00026002	52.4592	44.3534	43.6594	0.000214055	0.0404
1	ARS-BFGL-NGS-76469	52.5361	44.4346	43.6814	0.000220178	0.0769
1	ARS-BFGL-NGS-78259	52.6209	44.4346	43.7043	0.000229112	0.0848
1	Hapmap27147-BTA-124015	52.6683	44.4346	43.7272	0.000229112	0.0474
1	Hapmap24136-BTA-124014	52.693	44.4346	43.7503	0.00023066	0.0247
1	BTB-00025875	52.7418	44.4557	43.7729	0.000225899	0.0488
1	BTB-00025760	52.8238	44.4874	43.7955	0.000225899	0.082
1	Hapmap47502-BTA-110302	52.8545	44.4874	43.8181	0.000225899	0.0307
1	ARS-BFGL-NGS-100189	52.8809	44.4874	43.8407	0.000226221	0.0264
1	BTB-00025322	52.9494	44.4874	43.8621	0.000214488	0.0685
1	BTB-00025197	52.9722	44.4874	43.8834	0.000212305	0.0228
1	BTB-00025259	53	44.4874	43.9046	0.000212971	0.0278
1	ARS-BFGL-BAC-18388	53.074	44.4874	43.9259	0.000212971	0.074
1	BTB-00025135	53.1128	44.5733	43.9473	0.000213733	0.0388
1	Hapmap47174-BTA-110289	53.1359	44.6435	43.9687	0.000213733	0.0231
1	BTA-110282-no-rs	53.1671	44.6435	43.9912	0.000225391	0.0312
1	ARS-BFGL-NGS-18743	53.2147	44.6995	44.0139	0.000226578	0.0476
1	ARS-BFGL-NGS-94761	53.2411	44.6995	44.038	0.000241142	0.0264
1	Hapmap41428-BTA-110280	53.2639	44.7673	44.0663	0.000283391	0.0228
1	ARS-BFGL-NGS-107096	53.3383	44.7673	44.0947	0.000283391	0.0744
1	Hapmap53221-rs29019635	53.5518	44.7673	44.1226	0.000279208	0.2135
1	Hapmap57738-rs29023662	53.5784	44.7673	44.1502	0.00027575	0.0266
1	Hapmap48975-BTA-99363	53.6153	44.7995	44.1777	0.000275215	0.0369
1	ARS-BFGL-BAC-20881	53.6357	44.8929	44.2108	0.0003306	0.0204
1	Hapmap61117-rs29023044	53.6578	44.8929	44.2438	0.0003306	0.0221
1	BTB-00026752	53.6856	44.98	44.2766	0.000327832	0.0278
1	BTB-00026585	53.7608	44.98	44.3094	0.000327738	0.0752
1	ARS-BFGL-NGS-31009	53.798	45.0241	44.3422	0.000327738	0.0372
1	BTA-110335-no-rs	53.8414	45.0241	44.3749	0.000327738	0.0434
1	Hapmap38807-BTA-110324	53.8992	45.0241	44.4095	0.000345628	0.0578
1	ARS-BFGL-NGS-111929	53.9239	45.0244	44.4376	0.00028144	0.0247
1	ARS-BFGL-NGS-40967	53.9535	45.0319	44.4566	0.000189312	0.0296
1	UA-IFASA-7275	53.9723	45.0319	44.4739	0.000173654	0.0188
1	BTB-00217542	54.0385	45.0319	44.4937	0.000197953	0.0662
1	ARS-BFGL-NGS-24057	54.0789	45.1225	44.5135	0.000197953	0.0404
1	Hapmap42092-BTA-119864	54.1013	45.1225	44.5333	0.000197351	0.0224
1	ARS-BFGL-NGS-114712	54.1344	45.1225	44.553	0.000197852	0.0331
1	ARS-BFGL-NGS-104377	54.1683	45.1368	44.5753	0.000223011	0.0339
1	BTB-01044365	54.2026	45.2764	44.5976	0.000223011	0.0343
1	BTA-30265-no-rs	54.2239	45.2764	44.6199	0.000223011	0.0213
1	Hapmap49009-BTA-107212	54.2637	45.2764	44.6422	0.000223011	0.0398
1	BTB-01605050	54.2876	45.2764	44.6646	0.000223739	0.0239
1	ARS-BFGL-NGS-43783	54.3472	45.2764	44.687	0.000223739	0.0596
1	BTB-01712157	54.3926	45.2764	44.7125	0.000255033	0.0454
1	BTB-01712147	54.4172	45.2764	44.738	0.000255033	0.0246
1	BTB-01315615	54.4457	45.2764	44.7703	0.000322981	0.0285
1	ARS-BFGL-NGS-37379	54.4729	45.434	44.8026	0.000322981	0.0272
1	BTA-21826-no-rs	54.5301	45.434	44.8345	0.000319112	0.0572
1	ARS-BFGL-NGS-86970	54.5686	45.434	44.888	0.000535438	0.0385
1	BTB-01315516	54.6383	45.4996	44.9416	0.000535438	0.0697
1	Hapmap47540-BTA-21819	54.6884	45.4996	44.9959	0.000542651	0.0501
1	Hapmap39813-BTA-21834	54.7323	45.513	45.0279	0.000320378	0.0439
1	BTB-01315457	54.7554	45.513	45.0595	0.000315559	0.0231
1	Hapmap51652-BTA-89898	54.8439	45.5582	45.0913	0.000318957	0.0885
1	BTB-01131103	54.8703	45.559	45.1232	0.000318957	0.0264
1	Hapmap49383-BTA-93867	54.9082	45.5776	45.158	0.000347576	0.0379
1	BTB-01131178	54.9412	45.6387	45.1926	0.000346473	0.033
1	BTA-93863-no-rs	54.9691	45.6692	45.2273	0.000346473	0.0279
1	ARS-BFGL-BAC-32896	55.0263	45.6924	45.2642	0.000369277	0.0572
1	Hapmap38361-BTA-93866	55.0514	45.6924	45.2992	0.000349435	0.0251
1	BTB-01131384	55.0798	45.6924	45.3341	0.000349435	0.0284
1	BTB-01914655	55.1305	45.6924	45.3691	0.000349435	0.0507
1	ARS-BFGL-NGS-115305	55.3693	46.0591	45.4153	0.000462955	0.2388
1	Hapmap32092-BTA-149957	55.3958	46.0591	45.4618	0.000464092	0.0265
1	ARS-BFGL-NGS-85105	55.4178	46.0591	45.5099	0.00048106	0.022
1	Hapmap47445-BTA-93870	55.5156	46.2002	45.5923	0.000824016	0.0978
1	Hapmap33225-BTA-151395	55.5808	46.3578	45.6771	0.000848153	0.0652
1	ARS-BFGL-NGS-39684	55.6707	46.3578	45.7619	0.000848153	0.0899
1	Hapmap43173-BTA-120253	55.7791	46.3578	45.8467	0.000848153	0.1084
1	ARS-BFGL-NGS-115307	55.8796	46.4515	45.9311	0.000843693	0.1005
1	ARS-BFGL-NGS-87494	56.0905	46.4515	45.9825	0.000514607	0.2109
1	BTA-25876-no-rs	56.1348	46.5206	46.0376	0.000550445	0.0443
1	ARS-BFGL-NGS-97046	56.1963	46.5306	46.082	0.000444031	0.0615
1	ARS-BFGL-NGS-31315	56.2317	46.5373	46.1169	0.000349067	0.0354
1	BTA-25809-no-rs	56.2535	46.5373	46.1409	0.000240067	0.0218
1	BTA-25883-no-rs	56.2897	46.5373	46.1649	0.000240067	0.0362
1	ARS-BFGL-NGS-111138	56.4012	46.6388	46.1925	0.000275452	0.1115
1	ARS-BFGL-NGS-38890	56.4464	46.6388	46.2195	0.000270222	0.0452
1	ARS-BFGL-NGS-59270	56.4835	46.7617	46.2467	0.000272191	0.0371
1	ARS-BFGL-NGS-15221	56.5643	46.7639	46.2731	0.000264211	0.0808
1	ARS-BFGL-NGS-52696	56.6321	46.8318	46.2995	0.000264211	0.0678
1	Hapmap39218-BTA-25795	56.7228	46.8318	46.326	0.000264211	0.0907
1	ARS-BFGL-NGS-89	56.7522	46.9296	46.3547	0.000287615	0.0294
1	UA-IFASA-5597	56.7903	46.9792	46.3835	0.000287573	0.0381
1	ARS-BFGL-NGS-18996	56.842	47.0052	46.4165	0.000330046	0.0517
1	Hapmap59481-rs29019616	56.9444	47.0789	46.4536	0.000371365	0.1024
1	Hapmap44594-BTA-25389	57.0299	47.1384	46.4908	0.00037156	0.0855
1	BTA-25403-no-rs	57.1471	47.3652	46.5271	0.000363161	0.1172
1	ARS-BFGL-NGS-34519	57.1802	47.3652	46.5634	0.000363161	0.0331
1	Hapmap38147-BTA-25404	57.2177	47.3652	46.5997	0.000363161	0.0375
1	ARS-BFGL-NGS-102073	57.2494	47.3652	46.6344	0.000346358	0.0317
1	Hapmap55498-ss46527080	57.3093	47.3652	46.669	0.000346358	0.0599
1	BTA-25421-no-rs	57.3696	47.3652	46.7059	0.000369486	0.0603
1	ARS-BFGL-NGS-94399	57.3993	47.3652	46.7428	0.000368576	0.0297
1	ARS-BFGL-NGS-109258	57.4478	47.3652	46.7797	0.000368576	0.0485
1	ARS-BFGL-NGS-112451	57.4691	47.3924	46.8165	0.000368576	0.0213
1	ARS-BFGL-NGS-87988	57.4968	47.4516	46.8635	0.000470231	0.0277
1	Hapmap50295-BTA-25892	57.7661	47.4516	46.9106	0.000470231	0.2693
1	ARS-BFGL-NGS-109846	57.9587	47.4631	46.9576	0.000470845	0.1926
1	ARS-BFGL-NGS-40337	58.0007	47.5312	47.0047	0.000470845	0.042
1	ARS-BFGL-NGS-63947	58.2248	47.6824	47.0568	0.000520777	0.2241
1	Hapmap36459-SCAFFOLD9563_462	58.2506	47.6824	47.0935	0.000366924	0.0258
1	Hapmap23307-BTA-124083	58.2773	47.7222	47.1375	0.000440022	0.0267
1	ARS-BFGL-NGS-103637	58.3153	47.8414	47.1815	0.000440022	0.038
1	Hapmap44172-BTA-96950	58.5404	47.872	47.2255	0.000440022	0.2251
1	Hapmap47450-BTA-96948	58.6265	48.02	47.2748	0.000492449	0.0861
1	BTA-96949-no-rs	58.7733	48.02	47.3301	0.00055359	0.1468
1	BTA-31615-no-rs	58.8308	48.0781	47.3914	0.000612979	0.0575
1	Hapmap44328-BTA-97952	58.885	48.0781	47.4559	0.000644411	0.0542
1	UA-IFASA-2167	58.9654	48.0781	47.5199	0.000640279	0.0804
1	ARS-USMARC-Parent-DQ404150-rs29012530	58.9654	48.1235	47.5621	0.000421827	0
1	UA-IFASA-2169	58.9911	48.1647	47.5992	0.000370952	0.0257
1	ARS-BFGL-NGS-16908	59.0193	48.1824	47.6384	0.000392666	0.0282
1	Hapmap34104-BES10_Contig701_1260	59.0652	48.1824	47.6777	0.000392666	0.0459
1	BTB-00028136	59.1168	48.2974	47.717	0.000392666	0.0516
1	BTB-01868157	59.1467	48.3147	47.756	0.000390754	0.0299
1	Hapmap40924-BTA-21991	59.1702	48.3948	47.7952	0.000391179	0.0235
1	BTB-00028238	59.2036	48.3998	47.8343	0.000391179	0.0334
1	Hapmap48289-BTA-31617	59.2401	48.3998	47.8747	0.000404027	0.0365
1	ARS-BFGL-NGS-94997	59.2667	48.5263	47.9151	0.000404027	0.0266
1	BTB-00028383	59.3455	48.5263	47.9555	0.000404027	0.0788
1	BTB-00028406	59.3729	48.5263	47.9959	0.000404027	0.0274
1	BTB-00028484	59.4013	48.5263	48.0363	0.000404027	0.0284
1	Hapmap25636-BTA-31622	59.4276	48.8039	48.0767	0.000404027	0.0263
1	Hapmap48717-BTA-31633	59.5203	48.9501	48.1171	0.000404027	0.0927
1	BTB-00028647	59.5555	48.9501	48.1585	0.00041427	0.0352
1	BTB-00028594	59.6285	48.9501	48.2004	0.00041898	0.073
1	BTB-00028547	59.6628	48.9501	48.2284	0.000280288	0.0343
1	Hapmap31065-BTA-123406	59.687	48.9501	48.2568	0.000283469	0.0242
1	BTA-31638-no-rs	59.7335	48.9501	48.2848	0.000279709	0.0465
1	ARS-BFGL-NGS-110620	59.7776	48.9501	48.3127	0.000279709	0.0441
1	BTA-31643-no-rs	59.8007	48.9501	48.3407	0.000280046	0.0231
1	Hapmap46976-BTA-31645	59.8308	48.9501	48.3687	0.000280046	0.0301
1	BTB-00028937	59.8667	49.0895	48.3967	0.000279716	0.0359
1	Hapmap59475-rs29014975	59.9575	49.1089	48.4247	0.000279537	0.0908
1	ARS-BFGL-NGS-36297	59.9806	49.1499	48.4526	0.000279537	0.0231
1	ARS-BFGL-NGS-115239	60.023	49.1544	48.4861	0.000335038	0.0424
1	BTB-01413909	60.1076	49.1544	48.5196	0.000334947	0.0846
1	BTB-02009342	60.213	49.2502	48.5532	0.00033562	0.1054
1	BTA-23353-no-rs	60.2472	49.2713	48.5803	0.000271167	0.0342
1	ARS-BFGL-NGS-117152	60.2759	49.2713	48.6177	0.000373866	0.0287
1	UA-IFASA-7336	60.3132	49.2713	48.6579	0.000402342	0.0373
1	UA-IFASA-5504	60.3401	49.2872	48.6981	0.00040233	0.0269
1	ARS-BFGL-NGS-63954	60.3808	49.3251	48.7384	0.00040233	0.0407
1	Hapmap57078-ss46526391	60.4073	49.3251	48.7786	0.00040233	0.0265
1	ARS-BFGL-NGS-30543	60.4344	49.3632	48.8188	0.00040233	0.0271
1	BTB-00029666	60.4766	49.3632	48.8609	0.000420865	0.0422
1	Hapmap48290-BTA-31675	60.5196	49.4335	48.9067	0.000457336	0.043
1	Hapmap42177-BTA-31679	60.5753	49.4761	48.9548	0.000481708	0.0557
1	ARS-BFGL-NGS-58051	60.6055	49.4761	49.0182	0.000633172	0.0302
1	Hapmap35167-VSWCP1D5775A_scf01	60.6389	49.4761	49.0815	0.000633172	0.0334
1	ARS-BFGL-NGS-107624	60.678	49.4761	49.1426	0.000611426	0.0391
1	BTB-00030270	60.7093	49.5491	49.2037	0.000611198	0.0313
1	ARS-BFGL-NGS-3821	60.7366	49.5875	49.2649	0.000611198	0.0273
1	Hapmap41191-BTA-16674	60.779	49.5875	49.3205	0.000556664	0.0424
1	BTB-02006134	60.8066	49.5875	49.3761	0.000555495	0.0276
1	Hapmap59735-rs29016420	60.8313	49.5875	49.4315	0.00055471	0.0247
1	ARS-BFGL-BAC-20015	60.8998	49.5875	49.4931	0.000615379	0.0685
1	ARS-BFGL-NGS-14821	60.9179	49.5883	49.529	0.00035913	0.0181
1	Hapmap48293-BTA-32595	60.9568	49.5883	49.5706	0.000416198	0.0389
1	BTB-00031129	60.9791	49.5883	49.6121	0.000414867	0.0223
1	BTA-92181-no-rs	60.9893	49.5883	49.6536	0.000414867	0.0102
1	BTB-00030962	61.1	49.7482	49.6951	0.000414867	0.1107
1	Hapmap38402-BTA-32592	61.1288	49.7482	49.7366	0.000415301	0.0288
1	BTB-00030894	61.1601	49.7792	49.7664	0.000298442	0.0313
1	BTA-31690-no-rs	61.1892	49.7792	49.7947	0.000282751	0.0291
1	BTB-00030699	61.2192	49.9656	49.823	0.000282751	0.03
1	ARS-BFGL-NGS-27164	61.2442	50.0104	49.8513	0.000282797	0.025
1	BTB-00030560	61.3121	50.0104	49.8796	0.000282797	0.0679
1	Hapmap53538-rs29018897	61.3461	50.0233	49.9078	0.000282797	0.034
1	ARS-BFGL-NGS-2189	61.4099	50.0233	49.9397	0.000318355	0.0638
1	BTB-01644632	61.46	50.1697	49.9752	0.000355363	0.0501
1	Hapmap51585-BTA-32601	61.5179	50.1697	50.0107	0.000355363	0.0579
1	BTA-103663-no-rs	61.5381	50.1768	50.0493	0.000385583	0.0202
1	ARS-BFGL-NGS-40229	61.5831	50.2908	50.0879	0.000385583	0.045
1	ARS-BFGL-NGS-101934	61.6294	50.4026	50.1289	0.000410053	0.0463
1	BTB-02071091	61.6505	50.4026	50.1699	0.000410053	0.0211
1	Hapmap42400-BTA-102731	61.7414	50.4284	50.2109	0.000410053	0.0909
1	ARS-BFGL-NGS-91410	61.8172	50.5698	50.2631	0.000522603	0.0758
1	BTB-01806856	62.0038	50.5698	50.3154	0.000522631	0.1866
1	Hapmap38640-BTA-92406	62.1379	50.7092	50.3698	0.000543625	0.1341
1	BTA-32620-no-rs	62.1614	50.7092	50.4299	0.000601236	0.0235
1	BTB-00031464	62.2075	50.8145	50.49	0.000601604	0.0461
1	BTB-00031535	62.2384	50.8507	50.5577	0.000676232	0.0309
1	ARS-BFGL-NGS-42248	62.2698	50.8507	50.6253	0.000676232	0.0314
1	ARS-BFGL-NGS-102719	62.3055	50.8507	50.6656	0.000403037	0.0357
1	ARS-BFGL-NGS-115080	62.3646	50.8507	50.7169	0.000513479	0.0591
1	ARS-BFGL-NGS-114995	62.395	50.8926	50.7683	0.000513479	0.0304
1	ARS-BFGL-NGS-100977	62.4216	50.8926	50.8146	0.000463077	0.0266
1	BTB-01665387	62.4575	50.9479	50.861	0.000464258	0.0359
1	ARS-BFGL-NGS-14335	62.4945	50.9479	50.9177	0.000566791	0.037
1	BTB-01506507	62.5233	50.9479	50.9634	0.000456876	0.0288
1	ARS-BFGL-NGS-106011	62.5552	51.012	51.0134	0.00050013	0.0319
1	BTB-01285049	62.595	51.012	51.0541	0.000406643	0.0398
1	ARS-BFGL-NGS-112682	62.6319	51.1387	51.0967	0.000426293	0.0369
1	BTB-01285245	62.6739	51.1402	51.1393	0.000426293	0.042
1	Hapmap49510-BTA-17452	62.7685	51.1402	51.184	0.000446899	0.0946
1	ARS-BFGL-NGS-4583	62.8179	51.1998	51.2279	0.000438315	0.0494
1	BTA-32633-no-rs	62.8419	51.1998	51.2722	0.000443723	0.024
1	BTB-00031779	62.8884	51.2243	51.3179	0.000456611	0.0465
1	BTA-108948-no-rs	62.9721	51.2243	51.3635	0.000456481	0.0837
1	BTA-101821-no-rs	63.0323	51.2243	51.4092	0.000456481	0.0602
1	ARS-BFGL-NGS-116361	63.1032	51.2592	51.4548	0.000456644	0.0709
1	Hapmap49061-BTA-122268	63.1397	51.3613	51.5006	0.000457391	0.0365
1	ARS-BFGL-NGS-44433	63.1962	51.3613	51.5277	0.000271315	0.0565
1	Hapmap44333-BTA-104611	63.2223	51.3613	51.5581	0.000304122	0.0261
1	ARS-BFGL-NGS-105436	63.3467	51.4559	51.5916	0.000334635	0.1244
1	ARS-BFGL-NGS-3132	63.4271	51.5544	51.6247	0.000331262	0.0804
1	BTB-00640138	63.473	51.5544	51.6578	0.000331262	0.0459
1	BTB-00639971	63.5408	51.5544	51.6936	0.000357102	0.0678
1	Hapmap31089-BTA-130737	63.6021	51.5544	51.7293	0.000357102	0.0613
1	BTB-01687859	63.6948	51.733	51.765	0.000356972	0.0927
1	BTB-00639914	63.7158	51.733	51.8022	0.000372572	0.021
1	Hapmap51521-BTA-92920	63.8136	51.733	51.8384	0.000362005	0.0978
1	ARS-BFGL-NGS-31791	63.8508	51.733	51.8726	0.000341844	0.0372
1	ARS-BFGL-NGS-27619	63.8795	51.8255	51.907	0.000343627	0.0287
1	UA-IFASA-9174	63.9976	51.933	51.9433	0.000363237	0.1181
1	BTB-00451094	64.0342	51.933	51.9709	0.000276025	0.0366
1	BTB-00033025	64.0727	52.0789	52.0105	0.00039643	0.0385
1	ARS-BFGL-NGS-10860	64.0974	52.1038	52.0502	0.00039643	0.0247
1	BTB-00033060	64.1357	52.1201	52.0896	0.000394665	0.0383
1	ARS-BFGL-NGS-71757	64.1719	52.1375	52.1291	0.000394665	0.0362
1	BTB-00033090	64.1931	52.1375	52.1535	0.000243563	0.0212
1	BTB-00033167	64.2689	52.1375	52.1802	0.000267491	0.0758
1	ARS-BFGL-NGS-15927	64.3127	52.1375	52.2077	0.000274602	0.0438
1	ARS-BFGL-NGS-112971	64.3569	52.1375	52.2351	0.000274602	0.0442
1	BTB-00026837	64.3916	52.1375	52.2627	0.000275359	0.0347
1	Hapmap31713-BTA-124020	64.4263	52.1788	52.2902	0.000275056	0.0347
1	ARS-BFGL-NGS-33635	64.4834	52.1788	52.3177	0.000275056	0.0571
1	BTB-00027047	64.5049	52.1788	52.3404	0.000226674	0.0215
1	BTB-00027056	64.5277	52.1888	52.363	0.000226674	0.0228
1	BTA-15412-no-rs	64.5725	52.1888	52.3853	0.000222965	0.0448
1	Hapmap45865-BTA-15414	64.6043	52.1888	52.4076	0.000222965	0.0318
1	ARS-BFGL-NGS-112600	64.6278	52.2224	52.4299	0.000222965	0.0235
1	ARS-BFGL-NGS-36873	64.6538	52.2224	52.4523	0.00022425	0.026
1	BTB-00027149	64.6791	52.2591	52.4748	0.00022425	0.0253
1	BTB-00027201	64.7368	52.2697	52.4955	0.000207024	0.0577
1	ARS-BFGL-NGS-54090	64.8083	52.2838	52.5192	0.000237458	0.0715
1	BTB-00027298	64.832	52.2932	52.543	0.000237458	0.0237
1	BTB-00027332	64.8649	52.2932	52.5667	0.000237458	0.0329
1	BTB-00027405	64.8939	52.2932	52.5904	0.000237458	0.029
1	Hapmap42852-BTA-15416	64.9203	52.2932	52.6142	0.000237458	0.0264
1	Hapmap32539-BTA-124026	64.9782	52.2932	52.6379	0.000237458	0.0579
1	Hapmap55251-rs29014781	65.0223	52.3482	52.6617	0.000237458	0.0441
1	BTA-15421-no-rs	65.0617	52.3553	52.6826	0.000209495	0.0394
1	BTB-00027516	65.1652	52.4386	52.7102	0.000275897	0.1035
1	ARS-BFGL-NGS-61496	65.2164	52.4386	52.7421	0.000319036	0.0512
1	ARS-BFGL-NGS-83021	65.3334	52.483	52.774	0.000319036	0.117
1	BTB-00027583	65.3881	52.483	52.8101	0.000360683	0.0547
1	BTB-02069463	65.413	52.483	52.8449	0.000348517	0.0249
1	ARS-BFGL-NGS-3996	65.5172	52.5155	52.8832	0.000382432	0.1042
1	ARS-BFGL-NGS-115763	65.5355	52.5155	52.9205	0.000372903	0.0183
1	ARS-BFGL-NGS-43799	65.5837	52.5155	52.9712	0.000507183	0.0482
1	Hapmap40403-BTA-15429	65.6253	52.5155	53.0173	0.000461039	0.0416
1	ARS-BFGL-BAC-19439	65.6478	52.5155	53.052	0.000347206	0.0225
1	ARS-BFGL-BAC-19440	65.7383	52.6057	53.0867	0.000347206	0.0905
1	BTB-00027638	65.763	52.6057	53.1215	0.000347206	0.0247
1	ARS-BFGL-NGS-111569	65.7928	52.6057	53.1537	0.000322846	0.0298
1	ARS-BFGL-NGS-61672	65.8441	52.6057	53.1845	0.000307055	0.0513
1	Hapmap39399-BTA-33610	65.8773	52.6183	53.2165	0.000320935	0.0332
1	Hapmap40951-BTA-33609	65.9129	52.6183	53.2333	0.000167184	0.0356
1	ARS-BFGL-NGS-35041	65.9953	52.6183	53.248	0.00014742	0.0824
1	ARS-BFGL-NGS-38335	66.0218	52.6454	53.2626	0.000146056	0.0265
1	BTA-33604-no-rs	66.0599	52.6617	53.2786	0.000159873	0.0381
1	ARS-BFGL-NGS-117561	66.0878	52.678	53.2941	0.000154657	0.0279
1	ARS-BFGL-NGS-14087	66.1128	52.678	53.3094	0.000153679	0.025
1	Hapmap54041-ss46526276	66.1507	52.678	53.3248	0.000153679	0.0379
1	ARS-BFGL-NGS-36705	66.1889	52.7046	53.3421	0.000172858	0.0382
1	Hapmap51211-BTA-33586	66.2585	52.8422	53.3594	0.000172858	0.0696
1	ARS-BFGL-BAC-19447	66.3109	52.8422	53.3767	0.000172858	0.0524
1	ARS-BFGL-NGS-103348	66.4546	52.8422	53.3939	0.000172858	0.1437
1	BTB-00032674	66.4838	52.8422	53.4112	0.000172858	0.0292
1	BTB-00032648	66.5158	52.8422	53.4284	0.00017138	0.032
1	BTB-00033186	66.5601	52.8422	53.4455	0.000171388	0.0443
1	ARS-BFGL-NGS-4572	66.6122	52.8422	53.4652	0.000196689	0.0521
1	BTB-00032574	66.6571	52.8422	53.4932	0.000280417	0.0449
1	ARS-BFGL-NGS-6075	66.6862	52.8422	53.5213	0.000280417	0.0291
1	BTB-00026096	66.7102	52.9153	53.5494	0.000280967	0.024
1	BTB-00026110	66.7317	52.9294	53.5777	0.000283114	0.0215
1	BTA-31636-no-rs	66.7995	52.9498	53.6062	0.000285224	0.0678
1	BTA-05186-no-rs	66.8622	53.0048	53.6372	0.000310469	0.0627
1	BTB-00028704	66.8909	53.0656	53.6684	0.000312038	0.0287
1	UA-IFASA-7116	67.1019	53.0656	53.6997	0.000312428	0.211
1	BTB-00032205	67.1338	53.0656	53.7309	0.000312088	0.0319
1	BTB-00032200	67.1638	53.1154	53.7647	0.000338393	0.03
1	BTB-00032163	67.1924	53.1904	53.8014	0.000366258	0.0286
1	BTB-00032153	67.2137	53.1904	53.8387	0.000373193	0.0213
1	Hapmap58284-rs29018937	67.2849	53.1904	53.876	0.000373193	0.0712
1	BTA-33571-no-rs	67.3091	53.1904	53.9135	0.000375143	0.0242
1	ARS-BFGL-NGS-119133	67.3692	53.2383	53.951	0.000375143	0.0601
1	Hapmap41826-BTA-31654	67.4233	53.2383	53.9894	0.000383365	0.0541
1	ARS-BFGL-NGS-117312	67.4661	53.2383	54.027	0.000376514	0.0428
1	ARS-BFGL-NGS-113914	67.5377	53.4356	54.0802	0.000532298	0.0716
1	BTB-01736179	67.556	53.4356	54.1218	0.000415717	0.0183
1	BTA-34599-no-rs	67.6192	53.4505	54.163	0.000411424	0.0632
1	ARS-BFGL-NGS-7521	67.6729	53.4986	54.206	0.000430547	0.0537
1	ARS-BFGL-NGS-4503	67.7118	53.6534	54.2509	0.000448973	0.0389
1	ARS-BFGL-NGS-27724	67.7555	53.8964	54.305	0.000541182	0.0437
1	ARS-BFGL-BAC-3570	67.7758	53.9201	54.344	0.000389766	0.0203
1	Hapmap46988-BTA-34591	67.8056	53.9201	54.3877	0.000436943	0.0298
1	ARS-BFGL-NGS-111491	67.8592	53.9856	54.4314	0.00043671	0.0536
1	ARS-BFGL-NGS-9429	67.909	53.9856	54.467	0.000356337	0.0498
1	Hapmap50666-BTA-34589	67.9351	54.009	54.5026	0.000356337	0.0261
1	ARS-BFGL-NGS-72247	67.9819	54.0252	54.5542	0.000515348	0.0468
1	Hapmap39647-BTA-34584	68.0067	54.0252	54.6057	0.0005149	0.0248
1	ARS-BFGL-NGS-31379	68.2864	54.2155	54.6572	0.000515409	0.2797
1	ARS-BFGL-NGS-19470	68.3325	54.2248	54.6874	0.000302042	0.0461
1	Hapmap59979-rs29025402	68.3615	54.2248	54.7172	0.000297497	0.029
1	ARS-BFGL-NGS-35021	68.3923	54.2594	54.7491	0.000319268	0.0308
1	ARS-BFGL-NGS-26771	68.4177	54.267	54.7808	0.000316761	0.0254
1	ARS-BFGL-NGS-100745	68.4408	54.3229	54.8124	0.000316761	0.0231
1	BTA-120514-no-rs	68.4656	54.3998	54.8661	0.00053616	0.0248
1	Hapmap54911-rs29023069	68.5329	54.4195	54.9197	0.00053616	0.0673
1	ARS-BFGL-NGS-118460	68.596	54.4373	54.9808	0.000611399	0.0631
1	ARS-BFGL-NGS-118306	68.6232	54.4373	55.0333	0.000524922	0.0272
1	ARS-BFGL-NGS-109126	68.6495	54.4373	55.0748	0.000414839	0.0263
1	ARS-BFGL-NGS-114985	68.6825	54.4373	55.1102	0.000354566	0.033
1	BTA-104027-no-rs	68.7579	54.5199	55.1515	0.000412805	0.0754
1	ARS-BFGL-NGS-115898	68.7845	54.6373	55.1928	0.000412805	0.0266
1	ARS-BFGL-NGS-59612	68.8332	54.6373	55.2263	0.000335076	0.0487
1	Hapmap38055-BTA-120751	68.8731	54.6373	55.2565	0.000301915	0.0399
1	ARS-BFGL-NGS-30730	68.9159	54.6373	55.2888	0.000322949	0.0428
1	ARS-BFGL-NGS-40924	68.9894	54.664	55.3211	0.000322798	0.0735
1	BTA-33563-no-rs	69.0167	54.7155	55.3656	0.0004448	0.0273
1	ARS-BFGL-NGS-41287	69.0541	54.7781	55.405	0.000394397	0.0374
1	Hapmap59820-rs29019798	69.0855	54.7781	55.4422	0.000372522	0.0314
1	ARS-BFGL-NGS-110495	69.1985	54.8727	55.4818	0.00039518	0.113
1	UA-IFASA-5307	69.2309	54.8727	55.5213	0.000395102	0.0324
1	ARS-BFGL-NGS-62687	69.2623	54.8765	55.5608	0.000395681	0.0314
1	ARS-BFGL-NGS-111716	69.2997	54.8765	55.5872	0.000263455	0.0374
1	ARS-BFGL-NGS-104241	69.3394	54.8765	55.6245	0.000372755	0.0397
1	ARS-BFGL-NGS-111271	69.5543	55.1012	55.6618	0.000373721	0.2149
1	ARS-BFGL-NGS-111283	69.5854	55.1779	55.6977	0.000358731	0.0311
1	Hapmap41227-BTA-32644	69.8703	55.2805	55.733	0.000352868	0.2849
1	Hapmap39468-BTA-120746	69.9424	55.2805	55.7645	0.000314962	0.0721
1	BTB-00031796	70.0492	55.2805	55.7965	0.000319758	0.1068
1	Hapmap59145-ss46526952	70.2287	55.351	55.8287	0.000322795	0.1795
1	Hapmap48672-BTA-17044	70.2402	55.351	55.8611	0.000323304	0.0115
1	Hapmap50667-BTA-34616	70.3626	55.351	55.8941	0.000330398	0.1224
1	ARS-BFGL-NGS-80523	70.3844	55.351	55.9268	0.000326508	0.0218
1	ARS-BFGL-NGS-119161	70.4592	55.3879	55.9613	0.00034489	0.0748
1	ARS-BFGL-NGS-20101	70.4982	55.4336	55.9867	0.000254744	0.039
1	ARS-BFGL-NGS-95516	70.622	55.4698	56.0196	0.000328829	0.1238
1	ARS-BFGL-NGS-5124	70.6561	55.4979	56.0625	0.000429223	0.0341
1	ARS-BFGL-BAC-35332	70.7419	55.4979	56.1046	0.00042081	0.0858
1	Hapmap53495-rs29015962	70.7635	55.5163	56.1431	0.000384395	0.0216
1	ARS-BFGL-NGS-97095	70.8237	55.6105	56.1806	0.000375408	0.0602
1	Hapmap43841-BTA-34601	70.8974	55.6105	56.2187	0.000381018	0.0737
1	Hapmap40324-BTA-34602	70.9956	55.6105	56.2607	0.000419719	0.0982
1	BTA-34631-no-rs	71.014	55.6105	56.3022	0.000415633	0.0184
1	ARS-BFGL-NGS-56509	71.1328	55.804	56.3477	0.000454652	0.1188
1	ARS-BFGL-NGS-16910	71.1556	55.804	56.3836	0.000359016	0.0228
1	BTA-34638-no-rs	71.1905	55.804	56.4195	0.000358892	0.0349
1	BTA-120754-no-rs	71.3221	55.804	56.4491	0.000295962	0.1316
1	ARS-BFGL-NGS-109101	71.3423	55.804	56.478	0.000289429	0.0202
1	Hapmap51826-BTA-34625	71.3807	55.804	56.5069	0.000289038	0.0384
1	BTA-34624-no-rs	71.4112	55.804	56.5407	0.000337286	0.0305
1	Hapmap60655-rs29025422	71.4426	55.804	56.5743	0.000335979	0.0314
1	ARS-BFGL-NGS-117761	71.4711	55.804	56.6079	0.000335979	0.0285
1	ARS-BFGL-NGS-37507	71.4934	55.8378	56.6415	0.000335979	0.0223
1	Hapmap51434-BTA-34642	71.7608	55.8378	56.6751	0.000335966	0.2674
1	ARS-BFGL-NGS-118075	71.8344	55.8378	56.7088	0.000337075	0.0736
1	ARS-BFGL-NGS-78165	71.9973	56.0004	56.7514	0.000426037	0.1629
1	ARS-BFGL-NGS-45476	72.0326	56.0004	56.7921	0.00040741	0.0353
1	ARS-BFGL-NGS-117741	72.0812	56.0004	56.8273	0.00035157	0.0486
1	Hapmap42521-BTA-35582	72.128	56.0803	56.8605	0.00033228	0.0468
1	Hapmap43559-BTA-35576	72.1935	56.0803	56.8938	0.000333451	0.0655
1	ARS-BFGL-NGS-72532	72.236	56.1396	56.9334	0.000395692	0.0425
1	ARS-BFGL-NGS-103884	72.3306	56.1396	56.9718	0.000383877	0.0946
1	ARS-BFGL-NGS-118725	72.3551	56.1396	56.9993	0.000274908	0.0245
1	ARS-BFGL-NGS-94206	72.4409	56.1804	57.0278	0.000285051	0.0858
1	ARS-BFGL-NGS-112042	72.4708	56.1804	57.0545	0.000267553	0.0299
1	ARS-BFGL-NGS-100698	72.4993	56.1804	57.0976	0.000430959	0.0285
1	ARS-BFGL-NGS-59448	72.5339	56.2497	57.1447	0.00047089	0.0346
1	Hapmap41511-BTA-34652	72.6318	56.2497	57.1727	0.000279208	0.0979
1	ARS-BFGL-NGS-4162	72.6791	56.2497	57.204	0.000313388	0.0473
1	ARS-BFGL-NGS-40388	72.7141	56.2497	57.2352	0.00031209	0.035
1	Hapmap40716-BTA-34647	72.7972	56.2497	57.2664	0.000312321	0.0831
1	Hapmap52010-BTA-34646	72.8343	56.2497	57.2977	0.000312321	0.0371
1	Hapmap35151-BES4_Contig435_1199	72.8809	56.2767	57.3289	0.000312321	0.0466
1	BTA-34645-no-rs	72.9606	56.2767	57.3571	0.000281986	0.0797
1	BTA-35604-no-rs	73.074	56.2767	57.3853	0.000281986	0.1134
1	ARS-BFGL-NGS-39750	73.1432	56.3548	57.4135	0.000281986	0.0692
1	ARS-BFGL-NGS-93288	73.1787	56.3548	57.443	0.000295209	0.0355
1	ARS-BFGL-NGS-25392	73.2079	56.3548	57.4725	0.000295209	0.0292
1	ARS-BFGL-NGS-31642	73.242	56.3548	57.5021	0.000295209	0.0341
1	ARS-BFGL-BAC-73	73.3129	56.4459	57.5316	0.000295209	0.0709
1	ARS-BFGL-BAC-32073	73.3388	56.4543	57.5611	0.000295209	0.0259
1	ARS-BFGL-BAC-34001	73.3728	56.7619	57.5906	0.000295209	0.034
1	ARS-BFGL-NGS-114968	73.3983	56.764	57.6201	0.000295209	0.0255
1	ARS-BFGL-NGS-53144	73.4353	56.764	57.6497	0.000295244	0.037
1	ARS-BFGL-NGS-23062	73.4639	56.7766	57.6792	0.000295244	0.0286
1	ARS-BFGL-NGS-32169	73.5868	56.998	57.7165	0.000372805	0.1229
1	ARS-BFGL-BAC-36572	73.608	56.998	57.7601	0.000436073	0.0212
1	BTA-35628-no-rs	73.6714	57.0087	57.8037	0.000436624	0.0634
1	UA-IFASA-4774	73.7143	57.0087	57.8424	0.000387066	0.0429
1	ARS-BFGL-NGS-114627	73.7446	57.0117	57.8817	0.000392217	0.0303
1	BTA-35631-no-rs	73.7899	57.0117	57.9165	0.000348322	0.0453
1	ARS-BFGL-NGS-64511	73.8239	57.0117	57.9513	0.000347566	0.034
1	ARS-BFGL-NGS-7099	73.8488	57.0117	57.986	0.000347566	0.0249
1	Hapmap38109-BTA-36588	73.9715	57.1552	58.0208	0.000347904	0.1227
1	BTA-36593-no-rs	74.141	57.1755	58.0556	0.000347904	0.1695
1	ARS-BFGL-NGS-37438	74.5341	57.4207	58.0904	0.000347904	0.3931
1	ARS-BFGL-NGS-81861	74.5591	57.4207	58.1242	0.000337836	0.025
1	Hapmap39889-BTA-114934	74.615	57.4207	58.1583	0.000341497	0.0559
1	Hapmap51396-BTA-114937	74.6461	57.4207	58.1924	0.000341086	0.0311
1	ARS-BFGL-NGS-37067	74.689	57.4207	58.2269	0.00034489	0.0429
1	Hapmap60658-rs29025870	74.7167	57.4207	58.2786	0.000516674	0.0277
1	Hapmap51567-BTA-17154	74.7516	57.4207	58.3302	0.000516674	0.0349
1	Hapmap35190-BES10_Contig762_2071	74.8225	57.4207	58.3819	0.000516674	0.0709
1	Hapmap25308-BTA-153014	74.8939	57.7601	58.4336	0.000516674	0.0714
1	ARS-BFGL-NGS-34525	74.9766	58.0351	58.4857	0.000520744	0.0827
1	ARS-BFGL-NGS-15456	75.0067	58.0458	58.5283	0.000425985	0.0301
1	ARS-BFGL-BAC-31478	75.0798	58.0835	58.5838	0.000555333	0.0731
1	Hapmap39961-BTA-100527	75.1842	58.1449	58.6429	0.000590972	0.1044
1	Hapmap59172-rs29012834	75.2691	58.1449	58.7024	0.000595266	0.0849
1	ARS-BFGL-NGS-72713	75.3465	58.1449	58.7626	0.000601528	0.0774
1	ARS-BFGL-NGS-64672	75.6358	58.3573	58.8343	0.000717135	0.2893
1	Hapmap42898-BTA-28764	75.6827	58.3573	58.905	0.000707015	0.0469
1	BTA-28763-no-rs	75.7165	58.6253	58.9757	0.000707015	0.0338
1	ARS-BFGL-NGS-30137	75.7632	58.6382	59.0464	0.000707015	0.0467
1	ARS-BFGL-NGS-41839	75.7983	58.7141	59.0972	0.000508092	0.0351
1	ARS-BFGL-BAC-31487	75.8529	58.7361	59.1445	0.000473446	0.0546
1	Hapmap44063-BTA-36599	76.004	58.7361	59.1972	0.000526758	0.1511
1	ARS-BFGL-NGS-1406	76.0267	58.7361	59.2499	0.000526758	0.0227
1	BTA-95639-no-rs	76.0902	58.7361	59.3026	0.000526758	0.0635
1	BTA-95638-no-rs	76.1195	58.7361	59.3552	0.000526758	0.0293
1	ARS-BFGL-BAC-31482	76.1729	58.944	59.4079	0.000526758	0.0534
1	BTA-95655-no-rs	76.2171	58.944	59.4731	0.000651424	0.0442
1	BTA-18708-no-rs	76.2574	58.944	59.5415	0.000684277	0.0403
1	Hapmap50334-BTA-36619	76.3187	58.944	59.6099	0.000684277	0.0613
1	ARS-BFGL-NGS-34347	76.3751	59.2965	59.6783	0.000684277	0.0564
1	Hapmap44231-BTA-36623	76.5875	59.2965	59.7559	0.000775231	0.2124
1	BTA-36624-no-rs	76.628	59.3277	59.8344	0.000785325	0.0405
1	Hapmap34720-BES7_Contig462_688	76.662	59.4171	59.895	0.00060647	0.034
1	ARS-BFGL-NGS-4661	76.7017	59.4171	59.9559	0.000608797	0.0397
1	Hapmap42923-BTA-36604	76.8628	59.4171	60.0168	0.000608797	0.1611
1	ARS-BFGL-NGS-80187	76.9843	59.4269	60.0852	0.000684086	0.1215
1	BTA-36608-no-rs	77.0247	59.4777	60.1536	0.000684086	0.0404
1	Hapmap41244-BTA-36610	77.2667	60.0121	60.2401	0.000864814	0.242
1	Hapmap58919-rs29009958	77.4112	60.1454	60.3266	0.000864814	0.1445
1	ARS-BFGL-NGS-56146	77.4646	60.1454	60.4039	0.000772783	0.0534
1	Hapmap39375-BTA-112108	77.8614	60.2474	60.4888	0.000848954	0.3968
1	Hapmap47180-BTA-112104	77.9222	60.2474	60.5737	0.000849072	0.0608
1	ARS-BFGL-NGS-39176	78.0119	60.2474	60.6586	0.000849072	0.0897
1	ARS-BFGL-NGS-13617	78.0486	60.5496	60.7435	0.000849072	0.0367
1	Hapmap26500-BTA-37512	78.1741	60.5814	60.8118	0.000683503	0.1255
1	ARS-BFGL-BAC-31500	78.2029	60.6599	60.8802	0.000683503	0.0288
1	BTA-37493-no-rs	78.2378	60.6599	60.9593	0.000791131	0.0349
1	BTB-00034886	78.3158	60.8353	61.0384	0.000791131	0.078
1	ARS-BFGL-NGS-47287	78.3755	60.9837	61.1175	0.000791131	0.0597
1	ARS-BFGL-NGS-119431	78.3977	60.9837	61.1544	0.000369064	0.0222
1	ARS-BFGL-BAC-33415	78.4206	60.9837	61.1924	0.000379388	0.0229
1	BTB-00034743	78.4458	60.9837	61.227	0.000346044	0.0252
1	Hapmap43564-BTA-36647	78.4696	61.0816	61.2648	0.00037861	0.0238
1	BTB-00034692	78.5201	61.0816	61.3037	0.000388475	0.0505
1	Hapmap40722-BTA-36642	78.5542	61.0915	61.3388	0.000351642	0.0341
1	BTA-112299-no-rs	78.5805	61.0915	61.374	0.000351314	0.0263
1	BTB-00034595	78.6286	61.2838	61.4157	0.000417516	0.0481
1	ARS-BFGL-NGS-111725	78.6854	61.2838	61.4575	0.000417516	0.0568
1	ARS-BFGL-NGS-25522	78.7355	61.2838	61.4992	0.000417516	0.0501
1	BTB-00034392	78.8449	61.2838	61.5453	0.000461152	0.1094
1	BTB-00034294	78.909	61.425	61.5915	0.000461152	0.0641
1	Hapmap27043-BTA-36631	78.9119	61.425	61.6376	0.000461054	0.0029
1	BTB-00034221	79.0024	61.425	61.6837	0.000461054	0.0905
1	Hapmap51218-BTA-36630	79.0402	61.7993	61.7298	0.000461054	0.0378
1	BTB-00034202	79.0822	61.7993	61.8016	0.000718298	0.042
1	Hapmap49586-BTA-36632	79.1117	61.9144	61.8734	0.000718298	0.0295
1	ARS-BFGL-NGS-106728	79.1663	61.9784	61.9581	0.000846558	0.0546
1	ARS-BFGL-NGS-24966	79.1908	61.9784	62.0471	0.000890244	0.0245
1	ARS-BFGL-NGS-68451	79.2523	62.056	62.1361	0.000890244	0.0615
1	ARS-BFGL-NGS-113198	79.2919	62.1689	62.2085	0.000724096	0.0396
1	Hapmap51438-BTA-37566	79.3151	62.1689	62.2809	0.000723347	0.0232
1	ARS-BFGL-NGS-111888	79.3719	62.1689	62.3408	0.000599294	0.0568
1	BTB-00036018	79.4287	62.1689	62.3848	0.000440234	0.0568
1	ARS-BFGL-NGS-100951	79.4724	62.2413	62.431	0.000461706	0.0437
1	BTA-37567-no-rs	79.5132	62.4599	62.4772	0.000462174	0.0408
1	Hapmap41250-BTA-38429	79.5481	62.4599	62.5203	0.000430726	0.0349
1	ARS-BFGL-NGS-38958	79.6066	62.5915	62.5541	0.000338271	0.0585
1	ARS-BFGL-NGS-22536	79.6777	62.6348	62.5879	0.000338271	0.0711
1	BTB-00036138	79.7572	62.782	62.6243	0.000363871	0.0795
1	Hapmap50131-BTA-85559	79.8356	62.8172	62.6607	0.000363871	0.0784
1	ARS-BFGL-NGS-103850	79.8803	62.9491	62.6997	0.00039008	0.0447
1	ARS-BFGL-NGS-19741	79.9579	62.9491	62.7387	0.00039008	0.0776
1	ARS-BFGL-NGS-1514	80.0214	62.9612	62.7786	0.000398162	0.0635
1	ARS-BFGL-NGS-79990	80.0709	63.0529	62.8182	0.000396282	0.0495
1	BTA-38441-no-rs	80.2844	63.2531	62.8576	0.000394151	0.2135
1	ARS-BFGL-NGS-44794	80.3056	63.2531	62.891	0.000334411	0.0212
1	BTA-38445-no-rs	80.333	63.2531	62.9245	0.000334411	0.0274
1	BTA-01205-rs29012172	80.3552	63.2531	62.9579	0.000334411	0.0222
1	ARS-BFGL-NGS-26946	80.3842	63.2599	62.9914	0.000334411	0.029
1	Hapmap43250-BTA-37524	80.4281	63.2701	63.0248	0.000334411	0.0439
1	BTB-00035080	80.4541	63.2864	63.0582	0.000334411	0.026
1	BTA-37523-no-rs	80.4819	63.3016	63.0917	0.000334411	0.0278
1	UA-IFASA-6360	80.5281	63.3156	63.1251	0.000334281	0.0462
1	Hapmap47934-BTA-38431	80.5703	63.3156	63.1595	0.000343723	0.0422
1	ARS-BFGL-NGS-96340	80.6188	63.3156	63.1941	0.000346435	0.0485
1	BTA-39532-no-rs	80.6494	63.3156	63.2305	0.000363504	0.0306
1	Hapmap49149-BTA-39529	80.6813	63.3156	63.2668	0.000363504	0.0319
1	BTA-39497-no-rs	80.7344	63.3421	63.3032	0.000363504	0.0531
1	Hapmap14994-rs29012500	80.755	63.4684	63.3278	0.000246386	0.0206
1	ARS-BFGL-NGS-78633	80.7829	63.4684	63.3594	0.00031629	0.0279
1	BTB-00037326	80.8162	63.4684	63.3911	0.00031629	0.0333
1	ARS-BFGL-NGS-112626	80.8683	63.4956	63.4198	0.000286959	0.0521
1	Hapmap41856-BTA-39501	80.8966	63.4956	63.4484	0.000286757	0.0283
1	Hapmap53238-rs29021199	80.9258	63.4956	63.4771	0.000286757	0.0292
1	BTA-39503-no-rs	80.9499	63.5305	63.5058	0.000286757	0.0241
1	ARS-BFGL-NGS-17054	80.9714	63.5305	63.5345	0.000286757	0.0215
1	BTA-39510-no-rs	80.9991	63.5305	63.5632	0.000286757	0.0277
1	ARS-BFGL-NGS-106454	81.0328	63.6625	63.5918	0.000286757	0.0337
1	ARS-BFGL-NGS-116286	81.0666	63.6658	63.6224	0.00030606	0.0338
1	ARS-BFGL-NGS-71379	81.1119	63.6658	63.6534	0.000309559	0.0453
1	Hapmap42929-BTA-39525	81.1452	63.6658	63.684	0.000305848	0.0333
1	BTA-39523-no-rs	81.1703	63.6658	63.7146	0.000305858	0.0251
1	BTA-39521-no-rs	81.2005	63.7294	63.7452	0.000306054	0.0302
1	BTA-39518-no-rs	81.2414	63.7294	63.7758	0.000306054	0.0409
1	ARS-BFGL-NGS-56254	81.2693	63.7294	63.8064	0.000306054	0.0279
1	BTB-01187540	81.4167	63.8724	63.8376	0.000311912	0.1474
1	Hapmap55227-rs29009709	81.4427	63.8724	63.8687	0.000311603	0.026
1	BTB-01777594	81.4704	63.8724	63.8999	0.000311603	0.0277
1	BTB-01187501	81.5307	63.8724	63.931	0.000311421	0.0603
1	Hapmap47824-BTA-107197	81.5583	63.8724	63.9621	0.000311133	0.0276
1	Hapmap53346-ss46526210	81.5873	63.8724	63.9933	0.000311133	0.029
1	ARS-BFGL-NGS-61854	81.627	63.8724	64.0236	0.000303394	0.0397
1	BTB-01187418	81.672	63.929	64.0539	0.000303394	0.045
1	ARS-BFGL-NGS-50379	81.7029	63.929	64.0843	0.000303297	0.0309
1	Hapmap54984-rs29020611	81.7488	63.929	64.1193	0.000350313	0.0459
1	BTB-01187109	81.8462	63.929	64.1544	0.000350982	0.0974
1	BTA-107196-no-rs	81.8788	63.929	64.1984	0.000440095	0.0326
1	BTB-00035766	81.921	63.929	64.2547	0.000563202	0.0422
1	Hapmap42233-BTA-49670	81.9699	63.9613	64.305	0.000502589	0.0489
1	ARS-BFGL-NGS-19217	82.0902	63.9613	64.3477	0.000426688	0.1203
1	Hapmap30916-BTA-91383	82.1123	63.9613	64.3875	0.000398368	0.0221
1	ARS-BFGL-NGS-111849	82.1358	63.9613	64.4193	0.000318107	0.0235
1	BTB-01059241	82.1974	63.9613	64.4511	0.000317743	0.0616
1	Hapmap49142-BTA-38495	82.245	63.9613	64.4782	0.000270889	0.0476
1	BTA-38502-no-rs	82.3396	63.9613	64.5053	0.000270889	0.0946
1	ARS-BFGL-NGS-14913	82.3607	63.9812	64.5322	0.000269217	0.0211
1	ARS-BFGL-NGS-68869	82.4157	64.056	64.5593	0.000271619	0.055
1	ARS-BFGL-NGS-98669	82.4402	64.056	64.5863	0.000269592	0.0245
1	ARS-BFGL-NGS-27316	82.4911	64.056	64.6133	0.000269592	0.0509
1	Hapmap40421-BTA-39479	82.5198	64.1744	64.6371	0.000238295	0.0287
1	ARS-BFGL-NGS-69661	82.5413	64.1779	64.6606	0.000234731	0.0215
1	BTB-00037209	82.5638	64.1784	64.6843	0.000237549	0.0225
1	BTA-39489-no-rs	82.5874	64.1789	64.7081	0.000237549	0.0236
1	ARS-BFGL-NGS-64298	82.6215	64.1789	64.7318	0.000237549	0.0341
1	ARS-BFGL-NGS-2950	82.6542	64.1789	64.7556	0.000237549	0.0327
1	BTB-00036349	82.7036	64.1789	64.7793	0.000237549	0.0494
1	ARS-BFGL-NGS-5044	82.7554	64.1789	64.8031	0.000237549	0.0518
1	ARS-BFGL-NGS-35667	82.7894	64.1789	64.8268	0.000237549	0.034
1	ARS-BFGL-NGS-64789	82.8461	64.1789	64.8506	0.000237549	0.0567
1	BTB-01764839	83.0601	64.2814	64.8743	0.000237495	0.214
1	ARS-BFGL-NGS-116572	83.2254	64.4624	64.8986	0.0002428	0.1653
1	Hapmap39022-BTA-38447	83.2461	64.4624	64.9229	0.0002428	0.0207
1	Hapmap41527-BTA-38460	83.3234	64.4624	64.9472	0.0002428	0.0773
1	Hapmap40527-BTA-38457	83.4982	64.4624	64.9715	0.0002428	0.1748
1	Hapmap52416-rs29016842	83.5622	64.4624	64.9957	0.0002428	0.064
1	BTB-01915967	83.6137	64.5374	65.02	0.0002428	0.0515
1	Hapmap57391-rs29026905	83.6547	64.5485	65.0443	0.0002428	0.041
1	BTB-00036444	83.7318	64.5485	65.0686	0.0002428	0.0771
1	BTB-01702174	83.8103	64.5485	65.0929	0.0002428	0.0785
1	BTB-01702150	83.8319	64.5485	65.1132	0.000202934	0.0216
1	ARS-BFGL-NGS-22690	83.9454	64.5485	65.1354	0.000222719	0.1135
1	BTB-01431374	83.9667	64.5485	65.1577	0.000222719	0.0213
1	ARS-BFGL-NGS-4047	84.0001	64.5617	65.18	0.000223093	0.0334
1	BTB-01431442	84.0649	64.5689	65.2035	0.000234483	0.0648
1	Hapmap47779-BTA-92798	84.0909	64.5853	65.2268	0.0002338	0.026
1	BTB-00037801	84.1345	64.5853	65.2489	0.000220869	0.0436
1	Hapmap38311-BTA-39536	84.1769	64.5997	65.271	0.000220667	0.0424
1	Hapmap44071-BTA-39540	84.2352	64.5997	65.2931	0.000220667	0.0583
1	BTA-39546-no-rs	84.2847	64.5997	65.316	0.000229485	0.0495
1	ARS-BFGL-NGS-118640	84.3304	64.6647	65.339	0.000229599	0.0457
1	BTB-00038173	84.3776	64.6647	65.3619	0.000229599	0.0472
1	BTA-39548-no-rs	84.5378	64.6647	65.3849	0.000229599	0.1602
1	Hapmap55404-rs29024815	84.6806	64.695	65.4081	0.000231743	0.1428
1	Hapmap33711-BTA-124326	84.9111	65.0165	65.4312	0.000231743	0.2305
1	ARS-BFGL-NGS-117410	85.0558	65.093	65.4544	0.000231743	0.1447
1	Hapmap42933-BTA-40454	85.1144	65.2245	65.4776	0.000231743	0.0586
1	Hapmap40730-BTA-40453	85.1683	65.2245	65.5005	0.000229554	0.0539
1	ARS-BFGL-NGS-54077	85.2803	65.3212	65.5355	0.000349468	0.112
1	BTB-00038446	85.3283	65.3212	65.5705	0.000349633	0.048
1	BTB-00037084	85.3983	65.3212	65.6054	0.000349587	0.07
1	ARS-BFGL-NGS-58323	85.4262	65.3459	65.6403	0.000349349	0.0279
1	Hapmap44647-BTA-38494	85.4567	65.4079	65.6753	0.000349349	0.0305
1	BTB-00037008	85.502	65.409	65.7102	0.000349349	0.0453
1	Hapmap43254-BTA-38489	85.7906	65.4648	65.7451	0.000349349	0.2886
1	BTA-38487-no-rs	85.8177	65.4648	65.78	0.000348792	0.0271
1	BTB-00036985	85.8454	65.4933	65.8154	0.00035401	0.0277
1	BTB-00036965	85.9122	65.4935	65.864	0.000486034	0.0668
1	ARS-BFGL-NGS-115710	85.9653	65.5309	65.9115	0.000474855	0.0531
1	Hapmap48736-BTA-38482	86.0116	65.5466	65.9437	0.000322102	0.0463
1	ARS-BFGL-NGS-72201	86.1222	65.5466	65.9759	0.000322102	0.1106
1	ARS-BFGL-NGS-82014	86.1461	65.5466	66.0081	0.000321956	0.0239
1	BTB-00036683	86.1871	65.566	66.0404	0.000322881	0.041
1	ARS-BFGL-NGS-110543	86.2332	65.566	66.0709	0.000304736	0.0461
1	BTB-00036784	86.2542	65.5712	66.0983	0.000274316	0.021
1	Hapmap45277-BTA-38474	86.276	65.5712	66.1231	0.000247354	0.0218
1	BTA-38473-no-rs	86.2971	65.5712	66.1492	0.000261705	0.0211
1	BTA-38476-no-rs	86.3344	65.5712	66.1781	0.000288513	0.0373
1	ARS-BFGL-BAC-6363	86.4661	65.6032	66.2069	0.000288513	0.1317
1	Hapmap52334-rs29027507	86.5453	65.6032	66.2413	0.000343833	0.0792
1	BTA-40478-no-rs	86.6093	65.6032	66.2757	0.000343833	0.064
1	ARS-BFGL-NGS-13673	86.7843	65.6621	66.3101	0.000343833	0.175
1	ARS-BFGL-BAC-33122	86.8057	65.6621	66.3444	0.000342681	0.0214
1	ARS-BFGL-NGS-20558	86.8358	65.7313	66.3924	0.000480321	0.0301
1	BTB-02052555	86.9221	65.7313	66.4404	0.000480321	0.0863
1	Hapmap59015-rs29021588	86.9566	65.8574	66.4885	0.000480321	0.0345
1	BTB-00038588	86.998	65.8574	66.537	0.00048507	0.0414
1	BTB-00038586	87.0474	65.8574	66.5907	0.000537607	0.0494
1	Hapmap49096-BTA-25573	87.1078	65.8574	66.645	0.00054284	0.0604
1	BTA-13139-rs29018103	87.1577	65.8809	66.6805	0.000355426	0.0499
1	BTB-01858021	87.2123	65.8953	66.7194	0.000388167	0.0546
1	ARS-BFGL-NGS-152	87.2823	65.8953	66.7597	0.000403845	0.07
1	Hapmap44359-BTA-25574	87.3195	65.9923	66.8001	0.000403845	0.0372
1	BTA-122780-no-rs	87.3473	66.0565	66.8405	0.000403605	0.0278
1	BTA-25575-no-rs	87.3784	66.174	66.8817	0.000411691	0.0311
1	ARS-BFGL-NGS-105257	87.3983	66.174	66.9228	0.000411691	0.0199
1	Hapmap47477-BTA-103865	87.4576	66.174	66.964	0.000411691	0.0593
1	BTA-103871-no-rs	87.4934	66.3347	67.0087	0.000447507	0.0358
1	Hapmap54455-rs29016036	87.5243	66.3347	67.0393	0.000305537	0.0309
1	ARS-BFGL-NGS-114428	87.5577	66.4134	67.0699	0.000305537	0.0334
1	Hapmap57808-rs29009859	87.574	66.4134	67.1008	0.00030992	0.0163
1	Hapmap47817-BTA-104461	87.6124	66.4134	67.1339	0.000330201	0.0384
1	BTB-00039314	87.7336	66.4134	67.176	0.000421017	0.1212
1	BTB-00039253	87.8379	66.621	67.2187	0.000427535	0.1043
1	ARS-BFGL-NGS-112470	87.8647	66.621	67.2615	0.000427535	0.0268
1	Hapmap54781-rs29010500	87.9149	66.621	67.3139	0.000524056	0.0502
1	BTA-40510-no-rs	88.0124	66.621	67.3661	0.000522246	0.0975
1	BTA-40495-no-rs	88.0722	66.621	67.4118	0.00045734	0.0598
1	Hapmap58015-rs29026448	88.1753	66.621	67.4565	0.000446798	0.1031
1	BTA-40481-no-rs	88.2728	66.7893	67.5012	0.000447177	0.0975
1	BTB-01195902	88.6498	66.7893	67.546	0.000447177	0.377
1	BTA-108728-no-rs	88.6817	66.7893	67.5887	0.000427384	0.0319
1	BTA-108733-no-rs	88.731	66.7893	67.6346	0.000459337	0.0493
1	BTB-01195945	88.7791	66.9583	67.6809	0.00046233	0.0481
1	Hapmap47529-BTA-122384	88.8338	66.9653	67.7215	0.000406408	0.0547
1	BTB-01196345	88.8746	66.9653	67.7621	0.000406198	0.0408
1	ARS-BFGL-NGS-94042	88.9155	66.9653	67.8017	0.000395834	0.0409
1	BTB-01196514	88.9488	66.9653	67.8385	0.000368369	0.0333
1	Hapmap27729-BTA-108726	89.0213	66.9714	67.8754	0.000368369	0.0725
1	ARS-BFGL-NGS-16663	89.0436	66.9714	67.9136	0.000382546	0.0223
1	BTB-01196775	89.0655	67.0622	67.9519	0.000382546	0.0219
1	BTB-01196519	89.1522	67.0622	67.9901	0.000382546	0.0867
1	BTB-00040563	89.1812	67.0622	68.0284	0.000382546	0.029
1	BTB-00040624	89.2139	67.0622	68.0667	0.000382546	0.0327
1	BTA-119425-no-rs	89.26	67.0952	68.1049	0.000382546	0.0461
1	UA-IFASA-7467	89.3435	67.1056	68.1432	0.000382546	0.0835
1	BTA-88734-no-rs	89.3734	67.1056	68.1818	0.000386832	0.0299
1	BTB-01401420	89.3993	67.1833	68.2254	0.000435415	0.0259
1	ARS-BFGL-NGS-107398	89.4334	67.1833	68.2802	0.000548378	0.0341
1	Hapmap51446-BTA-41504	89.476	67.2615	68.3388	0.000585897	0.0426
1	ARS-BFGL-NGS-23253	89.499	67.2615	68.3765	0.000377339	0.023
1	Hapmap27148-BTA-124406	89.5394	67.3062	68.4193	0.000427145	0.0404
1	ARS-BFGL-NGS-29136	89.6233	67.3062	68.462	0.000427145	0.0839
1	ARS-BFGL-NGS-25311	89.7193	67.4788	68.5092	0.000472014	0.096
1	BTB-00041036	89.7597	67.4788	68.5576	0.000483923	0.0404
1	BTA-41494-no-rs	89.8	67.5322	68.6031	0.000454975	0.0403
1	Hapmap51445-BTA-41490	89.8464	67.5837	68.6486	0.000454975	0.0464
1	ARS-BFGL-NGS-3794	89.9148	67.5837	68.6961	0.000474881	0.0684
1	BTB-00040808	89.9505	67.5837	68.7438	0.000477214	0.0357
1	Hapmap41534-BTA-41482	89.979	67.7395	68.7978	0.00054062	0.0285
1	ARS-BFGL-NGS-78317	90.0336	68.0139	68.853	0.000551336	0.0546
1	BTA-41479-no-rs	90.1047	68.183	68.9081	0.000551336	0.0711
1	BTA-41478-no-rs	90.1616	68.183	68.9646	0.000565362	0.0569
1	ARS-BFGL-NGS-12933	90.2359	68.3162	69.0211	0.000564475	0.0743
1	ARS-BFGL-BAC-36098	90.2888	68.3287	69.0705	0.000494154	0.0529
1	Hapmap48236-BTA-17964	90.3117	68.3549	69.1195	0.000489769	0.0229
1	Hapmap60827-rs29019866	90.3549	68.3549	69.1894	0.000699193	0.0432
1	Hapmap49986-BTA-41525	90.3987	68.3947	69.2593	0.000699193	0.0438
1	Hapmap30020-BTA-150228	90.4911	68.3947	69.3243	0.000649504	0.0924
1	Hapmap46543-BTA-94613	90.512	68.5869	69.3892	0.000649504	0.0209
1	BTA-94619-no-rs	90.5459	68.5869	69.4528	0.00063541	0.0339
1	Hapmap54568-rs29010311	90.5888	68.5869	69.5169	0.00064135	0.0429
1	BTA-94612-no-rs	90.6191	68.6575	69.581	0.000641517	0.0303
1	Hapmap28877-BTA-24431	90.6544	68.6575	69.6183	0.000372352	0.0353
1	BTA-24432-no-rs	90.6811	68.6575	69.6558	0.000375662	0.0267
1	Hapmap44640-BTA-24435	90.7053	68.6575	69.6927	0.000368998	0.0242
1	Hapmap55511-rs29010538	90.7422	68.6575	69.7311	0.000383428	0.0369
1	BTB-01331667	90.7911	68.6575	69.7694	0.000383428	0.0489
1	BTB-01331698	90.8132	68.7173	69.8078	0.000383428	0.0221
1	BTB-01331738	90.8587	68.7266	69.8461	0.000383428	0.0455
1	ARS-BFGL-NGS-60701	90.9013	68.9191	69.8847	0.000386156	0.0426
1	BTB-01846098	91.0086	68.9191	69.923	0.000382607	0.1073
1	BTA-24172-no-rs	91.0385	68.9191	69.9611	0.000381113	0.0299
1	BTA-24073-no-rs	91.0706	68.9633	69.9994	0.000382642	0.0321
1	Hapmap41804-BTA-24071	91.0911	68.9633	70.0416	0.000421871	0.0205
1	ARS-BFGL-NGS-67044	91.1192	69.0834	70.0837	0.000421871	0.0281
1	BTB-01342372	91.2243	69.0834	70.1254	0.000416827	0.1051
1	ARS-BFGL-BAC-36911	91.2559	69.1175	70.1671	0.000416827	0.0316
1	ARS-BFGL-BAC-36910	91.2853	69.1175	70.2046	0.000375153	0.0294
1	ARS-BFGL-NGS-20424	91.3779	69.2358	70.247	0.000423401	0.0926
1	BTB-01762766	91.405	69.2358	70.2922	0.000452205	0.0271
1	BTB-01762784	91.4268	69.2358	70.3334	0.000411695	0.0218
1	ARS-BFGL-NGS-54694	91.5264	69.2468	70.3745	0.000411695	0.0996
1	BTB-02064590	91.5517	69.2468	70.4012	0.000266568	0.0253
1	ARS-BFGL-NGS-115400	91.583	69.254	70.4278	0.000266568	0.0313
1	Hapmap34097-BES3_Contig167_336	91.6257	69.254	70.4617	0.000338758	0.0427
1	BTB-01748272	91.7066	69.2859	70.4956	0.000338758	0.0809
1	BTA-118144-no-rs	91.7379	69.337	70.5295	0.000338758	0.0313
1	BTA-112211-no-rs	91.759	69.337	70.5642	0.000347505	0.0211
1	BTA-24325-no-rs	91.8069	69.3397	70.6126	0.000483378	0.0479
1	BTB-01331221	91.8413	69.3397	70.6609	0.000483378	0.0344
1	BTB-01331173	91.8652	69.4361	70.7092	0.000483378	0.0239
1	Hapmap47178-BTA-111157	91.9998	69.4361	70.7657	0.000564906	0.1346
1	BTA-111161-no-rs	92.0342	69.4834	70.8221	0.00056347	0.0344
1	ARS-BFGL-NGS-39699	92.1176	69.4834	70.8595	0.000374112	0.0834
1	Hapmap26451-BTA-156064	92.1514	69.4902	70.8899	0.000303713	0.0338
1	Hapmap52705-rs29019397	92.1846	69.4902	70.9251	0.000352367	0.0332
1	ARS-BFGL-NGS-23990	92.2238	69.5173	70.9603	0.000352367	0.0392
1	BTA-17925-no-rs	92.3932	69.5648	70.9912	0.000308918	0.1694
1	BTA-17923-no-rs	92.4948	69.5648	71.0221	0.000308918	0.1016
1	Hapmap53960-rs29016796	92.5392	69.6244	71.053	0.000308918	0.0444
1	BTA-17929-no-rs	92.6056	69.6244	71.0837	0.00030711	0.0664
1	BTA-17930-no-rs	92.6937	69.8146	71.1144	0.00030711	0.0881
1	Hapmap40307-BTA-42417	92.774	69.8146	71.1439	0.000294887	0.0803
1	BTA-07846-rs29027508	92.8011	69.8146	71.1736	0.000296926	0.0271
1	Hapmap50358-BTA-42427	92.9253	69.8986	71.208	0.000343906	0.1242
1	ARS-BFGL-NGS-40011	92.9915	69.8986	71.2424	0.000343906	0.0662
1	ARS-BFGL-NGS-107347	93.1228	69.8986	71.2769	0.000344681	0.1313
1	BTA-48243-no-rs	93.1602	69.9867	71.3147	0.000378317	0.0374
1	Hapmap41001-BTA-48148	93.227	70.0254	71.358	0.000433422	0.0668
1	Hapmap61079-rs29013410	93.299	70.0521	71.4011	0.000430723	0.072
1	Hapmap52501-rs29022252	93.3357	70.1401	71.4485	0.000474345	0.0367
1	Hapmap42952-BTA-48143	93.361	70.158	71.496	0.000474345	0.0253
1	ARS-BFGL-BAC-36880	93.4964	70.1784	71.5515	0.000555514	0.1354
1	Hapmap49190-BTA-48142	93.5338	70.1784	71.6058	0.000542463	0.0374
1	ARS-BFGL-BAC-36877	93.5742	70.1784	71.658	0.000522472	0.0404
1	Hapmap55432-rs29009621	93.6207	70.395	71.7103	0.000522472	0.0465
1	BTA-121233-no-rs	93.6453	70.595	71.767	0.000567103	0.0246
1	BTB-00768631	93.7734	70.7405	71.8241	0.000571595	0.1281
1	Hapmap24383-BTA-158893	93.8766	70.8458	71.8813	0.000571595	0.1032
1	BTB-01087150	93.9061	70.9295	71.9384	0.000571595	0.0295
1	Hapmap42095-BTA-120006	93.9816	70.9532	71.9981	0.000596237	0.0755
1	ARS-BFGL-NGS-14083	94.0351	70.9532	72.0577	0.000596237	0.0535
1	ARS-BFGL-NGS-104582	94.0571	71.083	72.1204	0.000626655	0.022
1	ARS-BFGL-NGS-106939	94.0885	71.0841	72.1749	0.000545473	0.0314
1	BTB-01086885	94.1341	71.0841	72.2338	0.000589256	0.0456
1	BTB-01793064	94.19	71.0882	72.2922	0.000583769	0.0559
1	ARS-BFGL-NGS-80214	94.2168	71.0882	72.3322	0.000400061	0.0268
1	BTB-01086841	94.2371	71.2281	72.3728	0.000406273	0.0203
1	BTB-01086812	94.2785	71.2281	72.4112	0.000383922	0.0414
1	BTB-01086804	94.3078	71.237	72.4498	0.000386057	0.0293
1	BTB-01086791	94.3358	71.2476	72.4887	0.000388196	0.028
1	Hapmap40301-BTA-119986	94.385	71.2476	72.5275	0.000388196	0.0492
1	Hapmap41451-BTA-119981	94.4926	71.3863	72.5663	0.000388196	0.1076
1	BTB-01086542	94.5133	71.4218	72.5944	0.000280679	0.0207
1	BTB-01591692	94.5305	71.4218	72.6244	0.000300539	0.0172
1	ARS-BFGL-NGS-113387	94.5769	71.4453	72.6558	0.000313364	0.0464
1	Hapmap58800-rs29016980	94.6282	71.4453	72.6896	0.000338344	0.0513
1	ARS-BFGL-NGS-83934	94.6564	71.4453	72.7234	0.000338344	0.0282
1	Hapmap52675-rs29021342	94.7106	71.4453	72.7573	0.000338344	0.0542
1	Hapmap48635-BTA-118353	94.8413	71.5646	72.7911	0.000338344	0.1307
1	ARS-BFGL-BAC-36902	94.9182	71.5646	72.8257	0.000346242	0.0769
1	BTA-122559-no-rs	94.9523	71.5859	72.8603	0.000346242	0.0341
1	ARS-BFGL-NGS-104619	94.9841	71.5859	72.8879	0.000275303	0.0318
1	ARS-BFGL-NGS-111885	95.0526	71.5859	72.9213	0.000334046	0.0685
1	ARS-BFGL-NGS-2011	95.0804	71.5859	72.9631	0.000418162	0.0278
1	Hapmap58062-rs29012621	95.2924	71.6945	73.0063	0.000432066	0.212
1	ARS-BFGL-NGS-8753	95.4032	71.7436	73.0497	0.00043402	0.1108
1	ARS-BFGL-NGS-110016	95.4505	71.7499	73.0928	0.000431043	0.0473
1	Hapmap50694-BTA-44240	95.5327	71.7729	73.1359	0.000431043	0.0822
1	Hapmap59668-rs29015093	95.6154	71.7894	73.1798	0.000438871	0.0827
1	BTA-44249-no-rs	95.7048	71.8255	73.2231	0.000433482	0.0894
1	ARS-BFGL-NGS-104596	95.741	71.8255	73.2718	0.00048628	0.0362
1	BTA-44254-no-rs	95.786	72.0394	73.3204	0.00048628	0.045
1	Hapmap42941-BTA-44265	95.8156	72.0855	73.3784	0.000580159	0.0296
1	BTA-44267-no-rs	95.9106	72.238	73.4364	0.000580089	0.095
1	ARS-BFGL-NGS-14357	96.0248	72.3923	73.4935	0.00057082	0.1142
1	Hapmap51902-BTA-44288	96.1753	72.4416	73.5511	0.000576315	0.1505
1	Hapmap47007-BTA-43282	96.3566	72.4416	73.5988	0.000476714	0.1813
1	ARS-BFGL-NGS-96389	96.3936	72.5423	73.6489	0.000501301	0.037
1	UA-IFASA-7818	96.4283	72.5938	73.6997	0.0005073	0.0347
1	BTA-43302-no-rs	96.5095	72.5938	73.7564	0.000567697	0.0812
1	ARS-BFGL-NGS-60021	96.5335	72.5938	73.8132	0.000567697	0.024
1	ARS-BFGL-BAC-31698	96.5722	72.7802	73.8612	0.00047954	0.0387
1	Hapmap38956-BTA-43309	96.599	72.7802	73.9053	0.000441771	0.0268
1	Hapmap54512-rs29023726	96.623	72.8367	73.9495	0.000441771	0.024
1	ARS-BFGL-NGS-19572	96.6529	72.8367	73.9937	0.000442231	0.0299
1	Hapmap49174-BTA-43310	96.6906	72.8367	74.0405	0.000467403	0.0377
1	ARS-BFGL-NGS-4387	96.7161	72.8367	74.0909	0.000504005	0.0255
1	ARS-BFGL-NGS-96411	96.7476	72.8367	74.1405	0.000496605	0.0315
1	Hapmap42551-BTA-43327	96.8209	73.0888	74.1902	0.000496605	0.0733
1	ARS-BFGL-NGS-112806	96.8569	73.0888	74.2399	0.000496605	0.036
1	BTA-43335-no-rs	96.8835	73.1047	74.2835	0.000435835	0.0266
1	ARS-BFGL-NGS-94323	96.9594	73.1047	74.327	0.000435835	0.0759
1	BTA-43340-no-rs	97.1179	73.1993	74.3824	0.00055345	0.1585
1	Hapmap40001-BTA-43342	97.1425	73.2478	74.4375	0.000551043	0.0246
1	BTA-43345-no-rs	97.1673	73.4001	74.4923	0.000548501	0.0248
1	ARS-BFGL-NGS-72769	97.2643	73.4001	74.5359	0.000436078	0.097
1	Hapmap39920-BTA-43352	97.2878	73.4001	74.5796	0.000436078	0.0235
1	ARS-BFGL-NGS-34686	97.3435	73.4001	74.6337	0.000541958	0.0557
1	ARS-BFGL-NGS-29866	97.4069	73.485	74.6875	0.000537472	0.0634
1	Hapmap54106-rs29011049	97.4487	73.5302	74.742	0.000545096	0.0418
1	Hapmap40109-BTA-120766	97.4847	73.5802	74.7859	0.000439058	0.036
1	BTA-43360-no-rs	97.554	73.6883	74.8373	0.00051429	0.0693
1	Hapmap46568-BTA-43363	97.5812	73.6883	74.8888	0.000514801	0.0272
1	Hapmap58135-rs29019531	97.6437	73.8151	74.9403	0.000514801	0.0625
1	Hapmap31069-BTA-124454	97.729	73.8151	74.9918	0.000514801	0.0853
1	BTB-00042406	97.7786	74.0776	75.0433	0.000514801	0.0496
1	Hapmap55148-rs29025486	97.8024	74.0776	75.0947	0.000514801	0.0238
1	BTB-00042454	97.8402	74.0776	75.1462	0.000514801	0.0378
1	BTB-00042539	97.8781	74.0776	75.1977	0.000514801	0.0379
1	BTB-00042515	97.9048	74.0892	75.241	0.000433244	0.0267
1	Hapmap44463-BTA-43379	97.9261	74.0892	75.2843	0.000433244	0.0213
1	BTB-00042676	97.9552	74.0892	75.3277	0.000433244	0.0291
1	Hapmap49178-BTA-44203	98.0778	74.0892	75.3788	0.00051149	0.1226
1	Hapmap49992-BTA-44204	98.1036	74.2054	75.43	0.00051149	0.0258
1	BTA-44205-no-rs	98.1256	74.2377	75.4811	0.00051149	0.022
1	Hapmap43268-BTA-44209	98.1911	74.3	75.548	0.000668908	0.0655
1	Hapmap49612-BTA-44210	98.2183	74.3088	75.6148	0.000668292	0.0272
1	Hapmap38957-BTA-44222	98.3187	74.3548	75.6817	0.000668292	0.1004
1	Hapmap32784-BTA-124466	98.3604	74.3996	75.733	0.000512904	0.0417
1	Hapmap43856-BTA-44227	98.3977	74.3996	75.7842	0.000512904	0.0373
1	ARS-USMARC-Parent-DQ404149-no-rs	98.5197	74.4014	75.8466	0.000623555	0.122
1	BTB-01469883	98.5502	74.4014	75.9105	0.000638614	0.0305
1	BTB-01469847	98.5794	74.4014	75.9488	0.000382919	0.0292
1	BTA-95964-no-rs	98.6152	74.4014	75.9855	0.000367237	0.0358
1	Hapmap57255-rs29022894	98.6456	74.5316	76.026	0.000405633	0.0304
1	ARS-BFGL-BAC-32494	98.6809	74.5316	76.0666	0.000405633	0.0353
1	BTB-01832367	98.7296	74.5316	76.1072	0.000405633	0.0487
1	ARS-BFGL-BAC-33742	98.7547	74.5316	76.1477	0.000405633	0.0251
1	BTA-24729-no-rs	98.7996	74.5703	76.1811	0.000333724	0.0449
1	Hapmap41389-BTA-95970	98.8443	74.5703	76.2178	0.000367437	0.0447
1	ARS-BFGL-NGS-29680	98.8912	74.5703	76.2603	0.000424828	0.0469
1	Hapmap38449-BTA-95966	98.9179	74.5703	76.3036	0.00043228	0.0267
1	Hapmap38145-BTA-23986	98.9712	74.6751	76.3498	0.000462054	0.0533
1	BTB-01568192	99.1065	74.7255	76.3992	0.00049439	0.1353
1	BTB-01568308	99.1633	74.829	76.4542	0.000550319	0.0568
1	BTB-00044639	99.2003	74.8617	76.506	0.000517733	0.037
1	BTA-45212-no-rs	99.2248	74.9058	76.5485	0.000425264	0.0245
1	Hapmap59492-rs29020368	99.2453	74.9058	76.5822	0.00033672	0.0205
1	Hapmap46219-BTA-45209	99.2975	74.9058	76.6182	0.000360028	0.0522
1	ARS-BFGL-BAC-32921	99.355	74.9058	76.6584	0.000402095	0.0575
1	BTB-00044397	99.3765	74.9058	76.6997	0.000413287	0.0215
1	Hapmap48767-BTA-45204	99.4041	74.9391	76.74	0.000402892	0.0276
1	BTA-45203-no-rs	99.441	75.0579	76.7803	0.000403023	0.0369
1	BTA-45195-no-rs	99.5012	75.0579	76.8142	0.000338651	0.0602
1	ARS-BFGL-NGS-38583	99.5519	75.0579	76.8481	0.000338868	0.0507
1	Hapmap48344-BTA-45183	99.5867	75.0579	76.8829	0.000348498	0.0348
1	BTB-00043898	99.6363	75.0579	76.9178	0.000348498	0.0496
1	ARS-BFGL-NGS-22608	99.6858	75.1424	76.9522	0.000344252	0.0495
1	BTB-00043787	99.7684	75.1424	76.9866	0.000344252	0.0826
1	Hapmap47302-BTA-45176	99.8094	75.1647	77.0211	0.000344252	0.041
1	BTB-00043646	99.8672	75.3548	77.0583	0.000372089	0.0578
1	BTB-01631847	99.9649	75.4095	77.0955	0.000372089	0.0977
1	BTB-01631727	100.005	75.466	77.1325	0.000370163	0.0401
1	Hapmap49857-BTA-109064	100.04	75.466	77.1729	0.000404208	0.035
1	BTB-00043545	100.067	75.466	77.2133	0.000404208	0.027
1	ARS-BFGL-NGS-61644	100.16	75.466	77.2537	0.00040367	0.093
1	BTB-01234729	100.235	75.466	77.2941	0.000403615	0.075
1	BTB-01234598	100.304	75.466	77.3344	0.000403615	0.069
1	BTB-01234531	100.342	75.7409	77.3749	0.000404516	0.038
1	BTB-01234416	100.389	75.7643	77.4154	0.000405041	0.047
1	BTA-115500-no-rs	100.509	75.8638	77.4587	0.000433117	0.12
1	Hapmap33240-BTA-157357	100.53	75.8638	77.502	0.000433117	0.021
1	BTB-01234321	100.564	75.8638	77.5453	0.000433047	0.034
1	Hapmap41469-BTA-19461	100.601	75.9984	77.5887	0.000433983	0.037
1	Hapmap43160-BTA-116211	100.674	75.9984	77.619	0.000303238	0.073
1	BTA-109808-no-rs	100.735	75.9984	77.6496	0.000305648	0.061
1	Hapmap39712-BTA-109811	100.781	76.0975	77.6802	0.000305735	0.046
1	BTB-01136854	100.862	76.1079	77.7136	0.000334702	0.081
1	BTB-01997024	100.885	76.1079	77.7462	0.00032532	0.023
1	Hapmap59854-rs29026147	100.972	76.1665	77.7788	0.00032619	0.087
1	BTB-01136812	101.014	76.1665	77.8106	0.000317683	0.042
1	BTA-95705-no-rs	101.05	76.1665	77.8423	0.000317683	0.036
1	Hapmap53234-rs29020933	101.091	76.1998	77.8741	0.000317683	0.041
1	BTA-95685-no-rs	101.151	76.2034	77.9062	0.00032074	0.06
1	BTA-95676-no-rs	101.172	76.2226	77.9382	0.000320527	0.021
1	BTB-01136517	101.196	76.2226	77.9693	0.000310559	0.024
1	BTB-01136480	101.221	76.4244	78.0006	0.000313041	0.025
1	BTB-01136347	101.25	76.4244	78.0319	0.000313041	0.029
1	Hapmap26420-BTA-148636	101.358	76.4532	78.0632	0.000313041	0.108
1	Hapmap28099-BTA-150614	101.44	76.4532	78.0945	0.000313041	0.082
1	BTB-00807186	101.612	76.6127	78.1268	0.000323266	0.172
1	BTB-00807137	101.634	76.6127	78.1551	0.000283004	0.022
1	BTB-00807095	101.656	76.6127	78.1916	0.000364551	0.022
1	BTA-51653-no-rs	101.73	76.6127	78.228	0.000364551	0.074
1	BTB-00047321	101.758	76.6127	78.2778	0.000497987	0.028
1	ARS-BFGL-NGS-35839	101.78	76.6127	78.3277	0.000498235	0.022
1	ARS-BFGL-NGS-11628	101.894	76.6127	78.3771	0.000494211	0.114
1	BTA-46150-no-rs	101.979	76.7263	78.4258	0.000487586	0.085
1	ARS-BFGL-NGS-54096	102.023	76.7263	78.4701	0.000443009	0.044
1	ARS-BFGL-BAC-4585	102.051	76.7576	78.5129	0.000427624	0.028
1	BTB-01757785	102.09	76.7576	78.5605	0.000475654	0.039
1	BTB-01992706	102.126	76.816	78.6079	0.000474414	0.036
1	Hapmap42215-BTA-45259	102.159	76.8749	78.6559	0.000479885	0.033
1	BTB-00046888	102.218	76.8749	78.7112	0.000553158	0.059
1	Hapmap51453-BTA-45251	102.255	76.9619	78.7696	0.000583979	0.037
1	BTB-00046704	102.289	76.9843	78.828	0.000584064	0.034
1	BTB-00046682	102.339	76.9843	78.8582	0.000302166	0.05
1	BTB-00046603	102.369	76.9843	78.8887	0.000304783	0.03
1	ARS-BFGL-NGS-76111	102.403	76.9843	78.9235	0.000348166	0.034
1	Hapmap60166-rs29019307	102.617	77.2546	78.9679	0.000443549	0.214
1	BTB-00007274	102.646	77.3374	79.0122	0.000443549	0.029
1	BTA-39422-no-rs	102.699	77.41	79.0566	0.000443549	0.053
1	BTB-01582427	102.726	77.4264	79.0929	0.000362808	0.027
1	BTB-00006833	102.807	77.4264	79.1334	0.00040494	0.081
1	BTA-39406-no-rs	102.859	77.5145	79.171	0.00037645	0.052
1	BTB-00046514	102.913	77.5145	79.194	0.000229571	0.054
1	BTB-00046543	102.951	77.5145	79.2187	0.000247354	0.038
1	Hapmap39785-BTA-85933	102.974	77.5145	79.2435	0.000247608	0.023
1	BTB-02074068	103.02	77.5458	79.2756	0.000321778	0.046
1	BTB-00045786	103.113	77.5458	79.2988	0.000231705	0.093
1	BTB-00045751	103.137	77.5657	79.3328	0.000340124	0.024
1	Hapmap38948-BTA-28757	103.16	77.5657	79.3669	0.000340325	0.023
1	BTB-00046247	103.235	77.5657	79.4014	0.000345399	0.075
1	BTB-02007023	103.306	77.5709	79.435	0.00033631	0.071
1	Hapmap42893-BTA-27908	103.34	77.5709	79.4559	0.000208401	0.034
1	BTB-01831301	103.406	77.5709	79.4768	0.000209048	0.066
1	BTB-01579680	103.442	77.5709	79.4974	0.000206577	0.036
1	BTB-01579733	103.466	77.5709	79.5189	0.000214421	0.024
1	BTB-01579839	103.53	77.6114	79.5432	0.000243163	0.064
1	BTB-01331013	104.025	77.7742	79.5693	0.000261016	0.495
1	ARS-BFGL-NGS-119528	104.14	77.7742	79.5961	0.000268135	0.115
1	ARS-BFGL-NGS-112619	104.172	77.8639	79.6229	0.000268135	0.032
1	BTB-01995287	104.209	77.8639	79.6497	0.000268135	0.037
1	BTB-01776340	104.264	77.8814	79.6766	0.000268135	0.055
1	BTB-01776404	104.288	77.8814	79.7034	0.000268135	0.024
1	ARS-BFGL-NGS-118286	104.349	77.9297	79.7366	0.000332488	0.061
1	BTB-01690684	104.371	77.9297	79.7646	0.000279438	0.022
1	BTB-01690739	104.395	77.9691	79.7829	0.00018387	0.024
1	BTB-02073725	104.446	77.9691	79.8014	0.000184207	0.051
1	BTB-00045108	104.475	77.9691	79.8223	0.000209783	0.029
1	BTB-00045007	104.516	77.9853	79.8452	0.000228896	0.041
1	BTB-00044939	104.537	77.986	79.8675	0.000222949	0.021
1	BTB-01648341	104.569	77.9955	79.8898	0.000222949	0.032
1	ARS-BFGL-NGS-111126	104.598	78.0096	79.9123	0.000224859	0.029
1	BTB-00044897	104.659	78.0341	79.9341	0.000218011	0.061
1	BTB-02095892	104.751	78.0725	79.955	0.000208406	0.092
1	BTB-00044677	104.831	78.1222	79.9798	0.000248329	0.08
1	BTA-45217-no-rs	104.867	78.1222	80.0046	0.000248329	0.036
1	Hapmap44077-BTA-45213	104.932	78.1222	80.0303	0.000256756	0.065
1	Hapmap51361-BTA-97011	104.988	78.1765	80.056	0.000256756	0.056
1	ARS-BFGL-NGS-24511	105.062	78.2154	80.0791	0.000231078	0.074
1	ARS-BFGL-NGS-73237	105.086	78.2154	80.1022	0.000231078	0.024
1	BTB-01412999	105.109	78.2313	80.1253	0.000231078	0.023
1	ARS-BFGL-NGS-111524	105.193	78.2313	80.1484	0.000231232	0.084
1	BTB-01808842	105.406	78.2313	80.1715	0.000231232	0.213
1	BTB-00048807	105.422	78.2873	80.1928	0.000212943	0.016
1	BTB-00048761	105.444	78.2873	80.2141	0.000212462	0.022
1	BTB-00048739	105.473	78.2873	80.2359	0.000218115	0.029
1	Hapmap55247-rs29011752	105.496	78.2873	80.2577	0.000218115	0.023
1	Hapmap54763-rs29012506	105.542	78.3426	80.2807	0.00023033	0.046
1	Hapmap13023-BTA-95276	105.585	78.376	80.3034	0.0002268	0.043
1	Hapmap27036-BTA-163250	105.63	78.4703	80.3304	0.00026999	0.045
1	Hapmap41548-BTA-46240	105.69	78.4703	80.3574	0.000270048	0.06
1	ARS-BFGL-NGS-70855	105.716	78.4754	80.3901	0.000327018	0.026
1	Hapmap48954-BTA-95284	105.773	78.4754	80.4228	0.000327018	0.057
1	Hapmap39135-BTA-46239	105.796	78.4754	80.4416	0.000187663	0.023
1	BTB-00048624	105.82	78.4754	80.462	0.00020416	0.024
1	BTB-00048535	105.886	78.5193	80.4851	0.00023117	0.066
1	BTB-00048482	105.912	78.5193	80.5087	0.000235374	0.026
1	Hapmap47310-BTA-46212	105.946	78.5193	80.5322	0.000235569	0.034
1	BTB-00048449	105.98	78.5193	80.5558	0.000235569	0.034
1	ARS-BFGL-NGS-115565	106.001	78.5212	80.5793	0.000235569	0.021
1	BTB-00048319	106.058	78.527	80.606	0.000266637	0.057
1	BTA-46209-no-rs	106.187	78.7627	80.6327	0.000266637	0.129
1	BTB-00048133	106.21	78.7627	80.6585	0.000258724	0.023
1	Hapmap48347-BTA-46207	106.272	78.7627	80.683	0.000245194	0.062
1	BTB-00048035	106.313	78.7627	80.7075	0.000244156	0.041
1	ARS-BFGL-NGS-110392	106.337	78.7627	80.7318	0.000243162	0.024
1	Hapmap32019-BTA-124526	106.381	78.8137	80.7587	0.000269206	0.044
1	BTB-00047642	106.421	78.9055	80.7901	0.000314165	0.04
1	BTB-00047563	106.448	78.9107	80.8215	0.000314165	0.027
1	UA-IFASA-4990	106.497	78.9107	80.8529	0.000314165	0.049
1	Hapmap59715-rs29022224	106.548	78.9758	80.8844	0.000314165	0.051
1	BTB-00049060	106.725	79.037	80.9234	0.000390585	0.177
1	BTB-00049075	106.763	79.037	80.9625	0.000390585	0.038
1	ARS-BFGL-NGS-63747	106.849	79.1908	81.0015	0.000390585	0.086
1	ARS-BFGL-NGS-51005	106.879	79.1908	81.0406	0.000390585	0.03
1	BTB-00049653	107.061	79.1908	81.0797	0.000390585	0.182
1	Hapmap44218-BTA-18307	107.152	79.2439	81.1283	0.000486699	0.091
1	Hapmap38658-BTA-121982	107.182	79.2887	81.1772	0.000488389	0.03
1	BTB-00045631	107.243	79.2887	81.2271	0.000499508	0.061
1	Hapmap34753-BES7_Contig483_2157	107.302	79.3386	81.2675	0.000403586	0.059
1	ARS-BFGL-BAC-31718	107.323	79.3837	81.3107	0.000432549	0.021
1	ARS-BFGL-NGS-235	107.347	79.5182	81.354	0.000432549	0.024
1	ARS-BFGL-NGS-114023	107.397	79.5182	81.3898	0.000357734	0.05
1	ARS-BFGL-NGS-111509	107.431	79.5772	81.4286	0.000388374	0.034
1	BTB-00045263	107.468	79.5772	81.4706	0.000419718	0.037
1	BTA-45222-no-rs	107.5	79.5772	81.5157	0.000451058	0.032
1	Hapmap46299-BTA-46253	107.544	79.6703	81.5669	0.000512252	0.044
1	BTB-00049354	107.601	79.6703	81.6187	0.000518368	0.057
1	BTB-00049502	107.694	79.7116	81.6804	0.000616652	0.093
1	BTB-01319681	107.759	79.8454	81.742	0.00061602	0.065
1	Hapmap38386-BTA-122729	107.781	79.8454	81.8036	0.00061602	0.022
1	ARS-BFGL-NGS-110222	107.82	79.8454	81.8613	0.000577028	0.039
1	Hapmap42097-BTA-120192	107.855	79.8454	81.919	0.000577028	0.035
1	BTA-120188-no-rs	107.895	79.8454	81.9596	0.000406236	0.04
1	ARS-BFGL-NGS-116315	107.929	79.9143	82.0094	0.000497976	0.034
1	ARS-BFGL-NGS-35848	108.011	79.9143	82.0525	0.000430616	0.082
1	Hapmap44346-BTA-120193	108.047	79.9143	82.0938	0.000413544	0.036
1	Hapmap42098-BTA-120200	108.082	79.9143	82.1352	0.000413544	0.035
1	Hapmap32861-BTA-158968	108.127	79.9143	82.1719	0.00036702	0.045
1	BTB-01263441	108.154	79.992	82.2125	0.000405709	0.027
1	BTB-01961443	108.179	80.0062	82.2485	0.000360433	0.025
1	BTA-109427-no-rs	108.226	80.0236	82.2839	0.000354296	0.047
1	ARS-BFGL-NGS-32083	108.246	80.0236	82.3085	0.000245755	0.02
1	BTB-02008740	108.283	80.0618	82.3346	0.000260762	0.037
1	Hapmap48271-BTA-27390	108.322	80.0618	82.3626	0.000280115	0.039
1	ARS-BFGL-NGS-118240	108.346	80.0618	82.391	0.000283517	0.024
1	ARS-BFGL-NGS-535	108.368	80.081	82.4196	0.000285942	0.022
1	ARS-BFGL-NGS-10422	108.398	80.1142	82.4525	0.000329581	0.03
1	BTB-01201574	108.431	80.1142	82.4863	0.000337921	0.033
1	Hapmap44213-BTA-122843	108.461	80.1142	82.5241	0.000377697	0.03
1	BTB-01201524	108.506	80.1988	82.5614	0.000373184	0.045
1	ARS-BFGL-NGS-115502	108.577	80.1988	82.5863	0.000248726	0.071
1	BTA-98364-no-rs	108.614	80.1988	82.6185	0.000322212	0.037
1	ARS-BFGL-NGS-66914	108.667	80.3377	82.6507	0.000322212	0.053
1	ARS-BFGL-NGS-118671	108.689	80.3512	82.6829	0.000321858	0.022
1	BTA-00854-rs29014005	108.719	80.3512	82.7151	0.000321946	0.03
1	ARS-BFGL-NGS-93455	108.795	80.3513	82.7478	0.000327527	0.076
1	ARS-BFGL-NGS-33623	108.827	80.4056	82.7828	0.000349656	0.032
1	ARS-BFGL-NGS-115228	108.852	80.4056	82.812	0.000291483	0.025
1	BTA-111239-no-rs	108.895	80.4152	82.8366	0.000246684	0.043
1	Hapmap50869-BTA-111237	109.015	80.4791	82.8651	0.000285061	0.12
1	Hapmap40040-BTA-104644	109.178	80.6142	82.8908	0.00025658	0.163
1	BTB-01568926	109.211	80.6142	82.9164	0.000256307	0.033
1	BTB-01568935	109.233	80.6142	82.9421	0.000256307	0.022
1	BTB-00006126	109.44	80.7909	82.9677	0.000256307	0.207
1	BTB-01184881	109.528	80.7909	82.9996	0.000319102	0.088
1	ARS-BFGL-NGS-19707	109.696	80.9949	83.0315	0.000319102	0.168
1	ARS-BFGL-BAC-16136	109.718	81.0032	83.0634	0.000319102	0.022
1	BTB-01166725	109.767	81.0032	83.1007	0.000373336	0.049
1	ARS-BFGL-BAC-16138	109.826	81.0211	83.1384	0.000376034	0.059
1	BTB-01166773	109.852	81.052	83.176	0.000376034	0.026
1	Hapmap41730-BTA-102454	109.912	81.3169	83.2135	0.000375453	0.06
1	ARS-BFGL-NGS-105415	109.939	81.3169	83.2458	0.000323337	0.027
1	BTA-102461-no-rs	109.979	81.3824	83.278	0.000321778	0.04
1	Hapmap38800-BTA-102469	110.017	81.3824	83.3102	0.000321778	0.038
1	Hapmap51789-BTA-102473	110.054	81.3897	83.3427	0.000325466	0.037
1	BTB-01167043	110.077	81.3897	83.3753	0.000325466	0.023
1	ARS-BFGL-NGS-32687	110.113	81.3951	83.4079	0.000325769	0.036
1	ARS-BFGL-NGS-57889	110.16	81.3951	83.4413	0.000334167	0.047
1	Hapmap39532-BTA-102468	110.17	81.3951	83.4756	0.000342959	0.01
1	ARS-BFGL-NGS-119115	110.191	81.405	83.5099	0.000342959	0.021
1	ARS-BFGL-NGS-109823	110.253	81.405	83.5452	0.000353821	0.062
1	ARS-BFGL-NGS-35001	110.292	81.422	83.5826	0.000373088	0.039
1	BTA-96415-no-rs	110.396	81.422	83.6199	0.000373088	0.104
1	BTB-01140101	110.421	81.4231	83.6572	0.000373088	0.025
1	ARS-BFGL-NGS-18066	110.488	81.4491	83.6945	0.000372998	0.067
1	ARS-BFGL-NGS-26803	110.518	81.4852	83.7241	0.000295938	0.03
1	ARS-BFGL-NGS-110339	110.625	81.58	83.7593	0.000352074	0.107
1	ARS-BFGL-NGS-26090	110.674	81.6197	83.7947	0.00035386	0.049
1	ARS-BFGL-NGS-89681	110.707	81.6197	83.83	0.00035386	0.033
1	ARS-BFGL-NGS-26007	110.955	81.6197	83.8654	0.00035386	0.248
1	BTB-02056490	111.054	81.6197	83.9008	0.00035386	0.099
1	ARS-BFGL-NGS-104170	111.096	81.7099	83.9421	0.000412579	0.042
1	ARS-BFGL-NGS-104436	111.138	81.7099	83.9833	0.000412579	0.042
1	BTA-114834-no-rs	111.307	81.787	84.0246	0.000412579	0.169
1	ARS-BFGL-BAC-6549	111.324	81.787	84.0506	0.000259569	0.017
1	BTB-01229664	111.345	81.787	84.078	0.000274529	0.021
1	ARS-BFGL-NGS-97925	111.438	81.787	84.1054	0.000274455	0.093
1	BTB-01562245	111.466	81.787	84.1329	0.000274455	0.028
1	BTA-104132-no-rs	111.491	81.8088	84.1603	0.000274455	0.025
1	ARS-BFGL-NGS-18134	111.601	81.8088	84.1878	0.000274455	0.11
1	ARS-BFGL-NGS-61822	111.63	81.8262	84.2153	0.000274999	0.029
1	ARS-BFGL-BAC-16144	111.655	81.9056	84.2428	0.000274999	0.025
1	UA-IFASA-7369	111.752	81.9056	84.2741	0.000313442	0.097
1	BTB-00049981	111.776	81.9056	84.2999	0.000258043	0.024
1	BTB-00738261	111.828	81.9056	84.331	0.00031031	0.052
1	BTB-00738246	111.869	82.0462	84.362	0.00031031	0.041
1	BTB-00049996	111.926	82.1019	84.3978	0.000358438	0.057
1	ARS-BFGL-NGS-104897	111.961	82.1612	84.4355	0.00037687	0.035
1	Hapmap46825-BTA-47232	112.091	82.1755	84.4742	0.000387016	0.13
1	ARS-BFGL-NGS-16218	112.139	82.1755	84.5025	0.000283188	0.048
1	ARS-BFGL-NGS-16950	112.161	82.1799	84.5309	0.000283188	0.022
1	ARS-BFGL-NGS-110332	112.182	82.1799	84.5679	0.000370194	0.021
1	ARS-BFGL-NGS-68690	112.207	82.1799	84.6049	0.000370561	0.025
1	BTA-47238-no-rs	112.307	82.2157	84.6421	0.000371584	0.1
1	ARS-BFGL-NGS-25368	112.388	82.3749	84.6848	0.000427311	0.081
1	ARS-BFGL-BAC-6558	112.438	82.4504	84.7296	0.000447981	0.05
1	Hapmap60237-rs29019540	112.582	82.5307	84.7744	0.000447981	0.144
1	Hapmap42001-BTA-89523	112.723	82.5307	84.8173	0.000428563	0.141
1	BTB-01058479	112.758	82.6657	84.8603	0.000429894	0.035
1	BTB-01058465	112.837	82.6687	84.9026	0.000423137	0.079
1	BTA-122011-no-rs	112.915	82.6687	84.9443	0.000417527	0.078
1	ARS-BFGL-NGS-43953	112.947	82.6826	84.9803	0.000360047	0.032
1	BTB-01058228	112.998	82.6826	85.0164	0.00036025	0.051
1	ARS-BFGL-NGS-42310	113.026	82.7821	85.0551	0.000387255	0.028
1	BTB-01057979	113.176	82.7821	85.0938	0.000387255	0.15
[truncated: 42,697 more rows]
