# Supplementary material for: Male recombination map of the autosomal genome in German Holstein
Source: Genet Sel Evol. 2020 Dec 14;52:73. doi: 10.1186/s12711-020-00593-z (PMC7734841; doi:10.1186/s12711-020-00593-z)
Supplement: Supplementary file 5 — Additional file 5: Table S2. Panel of misplaced candidates in the ARS-UCD1.2 genome assembly. The table lists all the markers that are putatively misplaced in the underlying genome assembly, as revealed by the likelihood-based approach. Physical position (bp) corresponds to ARS-UCD1.2 genome assembly; the index refers to consecutive numbering of SNPs to facilitate the identification of clusters. [file 12711_2020_593_MOESM5_ESM.xlsx]

## Sheet: tab
index	chr	name	bp
2902	1	ARS-BFGL-NGS-76717	157542408
2903	1	ARS-BFGL-NGS-99064	157594665
2904	1	Hapmap56387-rs29014077	157621571
2905	1	ARS-BFGL-NGS-105119	157725088
2906	1	BTA-100920-no-rs	157808759
2907	1	BTA-85701-no-rs	157913264
2908	1	BTA-11416-rs29017177	157971976
2909	1	ARS-BFGL-NGS-18020	158003790
2910	1	ARS-BFGL-NGS-22239	158083394
2911	1	ARS-BFGL-NGS-15933	158517589
811	2	BTB-01437762	42475093
2050	2	ARS-BFGL-NGS-14093	121368224
2051	2	ARS-BFGL-NGS-106704	121416846
2052	2	ARS-BFGL-NGS-21251	121473182
2053	2	ARS-BFGL-NGS-18907	121507704
2054	2	BTB-01889889	121528679
2355	2	ARS-BFGL-NGS-83184	136218516
421	5	ARS-BFGL-NGS-111455	25144238
1132	5	Hapmap57426-rs29015767	76600327
2088	6	UA-IFASA-3742	112173077
2089	6	ARS-BFGL-NGS-105997	112191360
724	7	ARS-BFGL-NGS-82778	40427586
1	8	BTB-00307908	69385
2103	8	BTB-01251263	113096592
2104	8	Hapmap44267-BTA-65015	113252524
1761	9	BTB-01609048	104228150
12	11	ARS-BFGL-NGS-20788	709326
1516	11	ARS-BFGL-NGS-25386	82866132
1517	11	Hapmap52103-rs29026528	82898322
1518	11	Hapmap53560-ss46526467	82922365
1519	11	ARS-BFGL-NGS-108538	82963246
1936	11	ARS-BFGL-NGS-34624	106796454
269	12	ARS-BFGL-BAC-5532	15472138
1544	14	ARS-BFGL-NGS-36660	82366657
1496	15	BTA-86768-no-rs	84234989
1497	15	ARS-BFGL-NGS-41418	84962609
1498	15	Hapmap34615-BES10_Contig586_1594	85007180
587	16	ARS-BFGL-NGS-104016	35937331
1	18	ARS-BFGL-NGS-111927	652553
4	21	ARS-BFGL-NGS-90904	1924657
499	23	ARS-BFGL-NGS-2103	29613111
812	23	BTB-00868478	46982607
403	26	ARS-BFGL-NGS-119202	23161478
443	26	ARS-BFGL-NGS-17816	25653351
444	26	ARS-BFGL-NGS-23822	25679358
445	26	ARS-BFGL-NGS-58121	25700527
446	26	ARS-BFGL-NGS-114371	25755158
935	26	ARS-BFGL-NGS-64011	51575536
1	28	BTB-02032980	246160
2	28	ARS-BFGL-NGS-104152	283750
937	29	ARS-BFGL-NGS-112734	51028789
